# Supplementary material for: Molecular Characterization and Global Expression Analysis of Lectin Receptor Kinases in Bread Wheat (Triticum aestivum)
Source: PLoS One. 2016 Apr 25;11(4):e0153925. doi: 10.1371/journal.pone.0153925 (PMC4844157; doi:10.1371/journal.pone.0153925)
Supplement: S1 File — (XLS) [file pone.0153925.s005.xls]

## Sheet: S1 File
		Sl. No.	L-LRK	Sl. No.	B-LRK	Sl. No.	C-LRK
		1	Traes_1AS_986E58F04.1	1	Traes_1AS_231DA1EB5.1	1	Traes_3AS_DF3602FC6.1
		2	Traes_1BS_A999A190E.1	2	Traes_1AS_48F12954A.1	2	Traes_3B_4B079A969.1
		3	Traes_1DS_852A49732.1	3	Traes_1AS_7746E2A5A.1
		4	Traes_1DS_BC52BD286.1	4	Traes_1AS_788343393.1
		5	Traes_1DS_DEA870752.1	5	Traes_1AS_A12E87FB6.1
		6	Traes_2AS_0085BE56F.1	6	Traes_1AS_A79E210D7.1
		7	Traes_2AS_1FA413046.1	7	Traes_1AS_C1574E3E3.1
		8	Traes_2AS_CC78B66BD1.1	8	Traes_1BL_2B1696617.1
		9	Traes_2AS_DE7DCB294.1	9	Traes_1BL_386F2C588.1
		10	Traes_2AS_DE7DCB2941.1	10	Traes_1BL_7B735AEE6.1
		11	Traes_2BL_023E3F06B.1	11	Traes_1BS_37426DBD4.1
		12	Traes_2BL_227555978.1	12	Traes_1BS_EB2042028.1
		13	Traes_2BL_3CFD5CA4D.1	13	Traes_1DL_88D7FAA30.1
		14	Traes_2BL_B2279E4B1.1	14	Traes_1DS_7868656E4.1
		15	Traes_2BS_16A9F7711.1	15	Traes_1DS_7BA7D3B79.1
		16	Traes_2BS_3C6D11BBA.1	16	Traes_1DS_84B6648C8.1
		17	Traes_2BS_710A67321.1	17	Traes_1DS_A712C8191.1
		18	Traes_2BS_738200B57.1	18	Traes_2AL_103675181.1
		19	Traes_2BS_80806CA5F.1	19	Traes_2AL_2A541092D.1
		20	Traes_2BS_8F481F00B.1	20	Traes_2AL_30F435469.1
		21	Traes_2BS_A2AEB0E66.1	21	Traes_2AL_44D9171C8.1
		22	Traes_2BS_C85D617A4.1	22	Traes_2AL_4E6969489.1
		23	Traes_2BS_C89692BC5.1	23	Traes_2AL_4E69B4802.1
		24	Traes_2BS_E02990F3C.1	24	Traes_2AL_50CD27326.1
		25	Traes_2DL_2E54F5CAE.1	25	Traes_2AL_53CDF7BCB1.1
		26	Traes_2DL_93B7A68A4.1	26	Traes_2AL_581043828.1
		27	Traes_2DL_93B7A68A41.1	27	Traes_2AL_6949EAB31.1
		28	Traes_2DL_CEF0E7EBC.1	28	Traes_2AL_8111BA8D1.1
		29	Traes_2DS_2F53392D8.1	29	Traes_2AL_8E2CC1BE7.1
		30	Traes_2DS_490FC1E2F.1	30	Traes_2AL_A9D66A1CD.1
		31	Traes_2DS_5A96C7B53.1	31	Traes_2AL_AD9BB63BB.1
		32	Traes_2DS_92A6627F1.1	32	Traes_2AL_BDC8DD6C7.1
		33	Traes_2DS_C69824B98.1	33	Traes_2AL_E1CE84FD9.1
		34	Traes_2DS_EAD1BE315.1	34	Traes_2AS_6BBCB64C9.1
		35	Traes_2DS_F42A30504.1	35	Traes_2AS_6D85DB71D.1
		36	Traes_3AS_80B17F967.1	36	Traes_2AS_A81A565CF.1
		37	Traes_3AS_C738D643E.1	37	Traes_2AS_C913A8043.1
		38	Traes_3B_2D0A93CD5.1	38	Traes_2AS_DC6CBAF4F.1
		39	Traes_3B_4F1976927.1	39	Traes_2BL_123BBE98E1.1
		40	Traes_3B_60A00FE99.1	40	Traes_2BL_1AA6EDD1F.1
		41	Traes_3B_8EF9B3C20.1	41	Traes_2BL_1D02FD6D7.1
		42	Traes_3B_F3759BC02.1	42	Traes_2BL_2C7DDA321.1
		43	Traes_3B_F983BD30E.1	43	Traes_2BL_3E3CBD75F.1
		44	Traes_3DL_DAC23AAA5.1	44	Traes_2BL_8558CA8F4.1
		45	Traes_4AL_314A51CED.1	45	Traes_2BL_919DD0DC3.1
		46	Traes_4AL_8C4927CF5.1	46	Traes_2BL_96F751C9E.1
		47	Traes_4BS_441D7FA4C.1	47	Traes_2BL_9796D51EE.1
		48	Traes_4BS_5AEFE4F30.1	48	Traes_2BL_9B1857023.1
		49	Traes_4DS_DE14905E2.1	49	Traes_2BL_A245B34ED.1
		50	Traes_5AL_85ADD8461.1	50	Traes_2BL_D195BD715.1
		51	Traes_5AL_8D6016E0E.1	51	Traes_2BL_ECBEB63EC.1
		52	Traes_5AL_E3F2E3C4C.1	52	Traes_2BL_FF82E196C.1
		53	Traes_5BL_7C8F65A5E.1	53	Traes_2BS_041F2A9B3.1
		54	Traes_5BL_7DC42A323.1	54	Traes_2BS_188C86AC7.1
		55	Traes_5BL_C7D0E1FEC.1	55	Traes_2BS_188C86AC71.1
		56	Traes_5BL_DCFF5D65F.1	56	Traes_2BS_71A3DD006.1
		57	Traes_5BL_EBDF639DB.1	57	Traes_2BS_857F08A1F.1
		58	Traes_5BS_49D33A64D.1	58	Traes_2BS_969FDA18E.1
		59	Traes_5BS_D8D6B7383.1	59	Traes_2BS_EA063BB91.1
		60	Traes_5DL_029CEF556.1	60	Traes_2DL_1DD4B1069.1
		61	Traes_5DL_24157A28D.1	61	Traes_2DL_45299D667.1
		62	Traes_5DL_4412CB9C0.1	62	Traes_2DL_458CEA548.1
		63	Traes_5DL_CA6849C97.1	63	Traes_2DL_475269B87.1
		64	Traes_5DL_D62DD4357.1	64	Traes_2DL_68050749F.1
		65	Traes_5DL_E6718D616.1	65	Traes_2DL_A4CDA7A31.1
		66	Traes_5DL_F5459AE28.1	66	Traes_2DL_B0BBBEE64.1
		67	Traes_5DS_940304198.1	67	Traes_2DL_B183C7D551.1
		68	Traes_5DS_D08009A8C.1	68	Traes_2DL_D2128C5CE.1
		69	Traes_6AL_18EFECE1A.1	69	Traes_2DS_0DF3BAA5D.1
		70	Traes_6AL_31148D0E2.1	70	Traes_2DS_157E4A557.1
		71	Traes_6AL_6AA673AB6.1	71	Traes_2DS_3CBEF7AD0.1
		72	Traes_6AL_D10C70707.1	72	Traes_2DS_578595DEE.1
		73	Traes_6AS_4478A363E.1	73	Traes_2DS_75FFCEDA7.1
		74	Traes_6AS_703FEDB1F.1	74	Traes_2DS_E036793DB.1
		75	Traes_6DL_0627C21E2.1	75	Traes_2DS_FAD40AF88.1
		76	Traes_6DL_1CE58E347.1	76	Traes_3AL_14FC597EB.1
		77	Traes_6DL_42A839B66.1	77	Traes_3AL_263E24D86.1
		78	Traes_6DL_544B74CBB1.1	78	Traes_3AL_3CA8601C3.1
		79	Traes_6DL_72A70B0D8.1	79	Traes_3AL_D3D600952.1
		80	Traes_6DS_82E1E85A4.1	80	Traes_3AS_4C90AAB7C.1
		81	Traes_6DS_E40C27230.1	81	Traes_3AS_EBFC05FC6.1
		82	Traes_7AS_8AC1F55C6.1	82	Traes_3B_09A7E7C00.1
		83	Traes_7BL_0E6C75916.1	83	Traes_3B_21BB9EE78.1
		84	Traes_7DL_D07086F38.1	84	Traes_3B_23DA36C39.1
				85	Traes_3B_2FE8DD8BF.1
				86	Traes_3B_45152384B.1
				87	Traes_3B_64DFEB19C.1
				88	Traes_3B_7287069D2.1
				89	Traes_3B_8EA5A93A1.1
				90	Traes_3B_A0F11FE81.1
				91	Traes_3B_D022EC2FC.1
				92	Traes_3B_FDE494BB4.1
				93	Traes_3DL_0BA6A3FF4.1
				94	Traes_3DL_180AEE715.1
				95	Traes_3DL_1D86669CA.1
				96	Traes_3DL_1E1F54063.1
				97	Traes_4AL_26308ED6D.1
				98	Traes_4AL_376574E73.1
				99	Traes_4AL_5B5B861D1.1
				100	Traes_4AL_74EE13BCF.1
				101	Traes_4AL_CEC8D8938.1
				102	Traes_4AL_CF95F8A58.1
				103	Traes_4AS_DC24386B6.1
				104	Traes_4AS_F2525DB4F.1
				105	Traes_4BS_088611AA4.1
				106	Traes_4BS_0E8412517.1
				107	Traes_4BS_E51D6FDDA.1
				108	Traes_4BS_EF4C8D5D3.1
				109	Traes_4BS_F47F3FC5F.1
				110	Traes_4DS_1A26DEA9F.1
				111	Traes_4DS_1A9CDE9CB.1
				112	Traes_4DS_314D29362.1
				113	Traes_4DS_FD8D54634.1
				114	Traes_5AL_477A14FEE.1
				115	Traes_5BL_0634D8863.1
				116	Traes_5BL_1A78BB372.1
				117	Traes_5BL_35AB5F3FB.1
				118	Traes_5BL_36BA4C8F6.1
				119	Traes_5BL_37536803D1.1
				120	Traes_5BL_6E99418D1.1
				121	Traes_5BL_76435E271.1
				122	Traes_5BL_9B7B31989.1
				123	Traes_5BL_AD2F525F4.1
				124	Traes_5BL_D403CBCC6.1
				125	Traes_5BL_DFFA40472.1
				126	Traes_5BL_FEEEBC4F0.1
				127	Traes_5BS_0B466F42F.1
				128	Traes_5BS_6004CA039.1
				129	Traes_5BS_D58B83EFC.1
				130	Traes_5DL_00C3DCD19.1
				131	Traes_5DL_0E4FC1265.1
				132	Traes_5DL_3538F3605.1
				133	Traes_5DL_6DCCA1704.1
				134	Traes_5DL_75A33BF74.1
				135	Traes_5DL_843613C21.1
				136	Traes_5DL_91EFA6E79.1
				137	Traes_5DL_D58768AC8.1
				138	Traes_6AL_149A16A84.1
				139	Traes_6AL_447A64865.1
				140	Traes_6AL_5BCFB7544.1
				141	Traes_6AL_A88A8576C.1
				142	Traes_6BL_7D5B2DA20.1
				143	Traes_6BL_8E665F159.1
				144	Traes_6BL_8ED89F129.1
				145	Traes_6BL_99F6035F3.1
				146	Traes_6DL_2DA784B93.1
				147	Traes_6DL_3E7AA2990.1
				148	Traes_6DL_BB89C4FC1.1
				149	Traes_7AL_1A15283C9.1
				150	Traes_7AL_43E61D0AB.1
				151	Traes_7AL_462A8AD8D.1
				152	Traes_7AL_71D0C034F.1
				153	Traes_7AL_A17A9C1B0.1
				154	Traes_7AL_AEAFC269B.1
				155	Traes_7AS_2E34BE24F.1
				156	Traes_7BL_269D5A452.1
				157	Traes_7BL_BAF53625C.1
				158	Traes_7DL_08AD82091.1
				159	Traes_7DL_152C15E3A.1
				160	Traes_7DL_2012CA3ED.1
				161	Traes_7DL_22C398742.1
				162	Traes_7DL_23E42FB00.1
				163	Traes_7DL_2FD22B3DE.1
				164	Traes_7DL_30BEA5888.1
				165	Traes_7DL_3CAA1E243.1
				166	Traes_7DL_49E53BDD5.1
				167	Traes_7DL_49E53BDD51.1
				168	Traes_7DL_58914DA93.1
				169	Traes_7DL_77D234B1C.1
				170	Traes_7DL_7A8D7D6DF.1
				171	Traes_7DL_ACD8198F1.1
				172	Traes_7DL_E5B7879A5.1
				173	Traes_7DL_EA65A8496.1
				174	Traes_7DL_F4B8F2F3B.1
				175	Traes_7DL_F765BC51F.1
				176	Traes_7DS_45FF52B59.1
				177	Traes_7DS_E04AB9CAF.1
