# Supplementary material for: Molecular Characterization and Global Expression Analysis of Lectin Receptor Kinases in Bread Wheat (Triticum aestivum)
Source: PLoS One. 2016 Apr 25;11(4):e0153925. doi: 10.1371/journal.pone.0153925 (PMC4844157; doi:10.1371/journal.pone.0153925)
Supplement: S2 File — Distribution of (A) L-type, (B) B-type and (C) C-type Lectin Receptor Kinases on Triticum aestivum A, B and D genomes and chromosomes. (XLS) [file pone.0153925.s006.xls]

## Sheet: S2A File
			S2A File. Distribution of L-type Lectin Receptor Kinases on Triticum aestivum A, B and D genomes and chromosomes.
			Chromosomes	A Genome	B Genome	D Genome
			1	Traes_1AS_986E58F04.1	Traes_1BS_A999A190E.1	Traes_1DS_852A49732.1
						Traes_1DS_BC52BD286.1
						Traes_1DS_DEA870752.1
			2	Traes_2AS_0085BE56F.1	Traes_2BL_023E3F06B.1	Traes_2DL_2E54F5CAE.1
				Traes_2AS_1FA413046.1	Traes_2BL_227555978.1	Traes_2DL_93B7A68A4.1
				Traes_2AS_CC78B66BD1.1	Traes_2BL_3CFD5CA4D.1	Traes_2DL_93B7A68A41.1
				Traes_2AS_DE7DCB294.1	Traes_2BL_B2279E4B1.1	Traes_2DL_CEF0E7EBC.1
				Traes_2AS_DE7DCB2941.1	Traes_2BS_16A9F7711.1	Traes_2DS_2F53392D8.1
					Traes_2BS_3C6D11BBA.1	Traes_2DS_490FC1E2F.1
					Traes_2BS_710A67321.1	Traes_2DS_5A96C7B53.1
					Traes_2BS_738200B57.1	Traes_2DS_92A6627F1.1
					Traes_2BS_80806CA5F.1	Traes_2DS_C69824B98.1
					Traes_2BS_8F481F00B.1	Traes_2DS_EAD1BE315.1
					Traes_2BS_A2AEB0E66.1	Traes_2DS_F42A30504.1
					Traes_2BS_C85D617A4.1
					Traes_2BS_C89692BC5.1
					Traes_2BS_E02990F3C.1
			3	Traes_3AS_80B17F967.1	Traes_3B_2D0A93CD5.1	Traes_3DL_DAC23AAA5.1
				Traes_3AS_C738D643E.1	Traes_3B_4F1976927.1
					Traes_3B_60A00FE99.1
					Traes_3B_8EF9B3C20.1
					Traes_3B_F3759BC02.1
					Traes_3B_F983BD30E.1
			4	Traes_4AL_314A51CED.1	Traes_4BS_441D7FA4C.1	Traes_4DS_DE14905E2.1
				Traes_4AL_8C4927CF5.1	Traes_4BS_5AEFE4F30.1
			5	Traes_5AL_85ADD8461.1	Traes_5BL_7C8F65A5E.1	Traes_5DL_029CEF556.1
				Traes_5AL_8D6016E0E.1	Traes_5BL_7DC42A323.1	Traes_5DL_24157A28D.1
				Traes_5AL_E3F2E3C4C.1	Traes_5BL_C7D0E1FEC.1	Traes_5DL_4412CB9C0.1
					Traes_5BL_DCFF5D65F.1	Traes_5DL_CA6849C97.1
					Traes_5BL_EBDF639DB.1	Traes_5DL_D62DD4357.1
					Traes_5BS_49D33A64D.1	Traes_5DL_E6718D616.1
					Traes_5BS_D8D6B7383.1	Traes_5DL_F5459AE28.1
						Traes_5DS_940304198.1
						Traes_5DS_D08009A8C.1
			6	Traes_6AL_18EFECE1A.1		Traes_6DL_0627C21E2.1
				Traes_6AL_31148D0E2.1		Traes_6DL_1CE58E347.1
				Traes_6AL_6AA673AB6.1		Traes_6DL_42A839B66.1
				Traes_6AL_D10C70707.1		Traes_6DL_544B74CBB1.1
				Traes_6AS_4478A363E.1		Traes_6DL_72A70B0D8.1
				Traes_6AS_703FEDB1F.1		Traes_6DS_82E1E85A4.1
						Traes_6DS_E40C27230.1
			7	Traes_7AS_8AC1F55C6.1	Traes_7BL_0E6C75916.1	Traes_7DL_D07086F38.1

## Sheet: S2B File
			S2B File. Distribution of B-type Lectin Receptor Kinases on Triticum aestivum A, B and D genomes and chromosomes.
			Chromosomes	A Genome	B Genome	D Genome
			1	Traes_1AS_231DA1EB5.1	Traes_1BL_2B1696617.1	Traes_1DL_88D7FAA30.1
				Traes_1AS_48F12954A.1	Traes_1BL_386F2C588.1	Traes_1DS_7868656E4.1
				Traes_1AS_7746E2A5A.1	Traes_1BL_7B735AEE6.1	Traes_1DS_7BA7D3B79.1
				Traes_1AS_788343393.1	Traes_1BS_37426DBD4.1	Traes_1DS_84B6648C8.1
				Traes_1AS_A12E87FB6.1	Traes_1BS_EB2042028.1	Traes_1DS_A712C8191.1
				Traes_1AS_A79E210D7.1
				Traes_1AS_C1574E3E3.1
			2	Traes_2AL_103675181.1	Traes_2BL_123BBE98E1.1	Traes_2DL_1DD4B1069.1
				Traes_2AL_2A541092D.1	Traes_2BL_1AA6EDD1F.1	Traes_2DL_45299D667.1
				Traes_2AL_30F435469.1	Traes_2BL_1D02FD6D7.1	Traes_2DL_458CEA548.1
				Traes_2AL_44D9171C8.1	Traes_2BL_2C7DDA321.1	Traes_2DL_475269B87.1
				Traes_2AL_4E6969489.1	Traes_2BL_3E3CBD75F.1	Traes_2DL_68050749F.1
				Traes_2AL_4E69B4802.1	Traes_2BL_8558CA8F4.1	Traes_2DL_A4CDA7A31.1
				Traes_2AL_50CD27326.1	Traes_2BL_919DD0DC3.1	Traes_2DL_B0BBBEE64.1
				Traes_2AL_53CDF7BCB1.1	Traes_2BL_96F751C9E.1	Traes_2DL_B183C7D551.1
				Traes_2AL_581043828.1	Traes_2BL_9796D51EE.1	Traes_2DL_D2128C5CE.1
				Traes_2AL_6949EAB31.1	Traes_2BL_9B1857023.1	Traes_2DS_0DF3BAA5D.1
				Traes_2AL_8111BA8D1.1	Traes_2BL_A245B34ED.1	Traes_2DS_157E4A557.1
				Traes_2AL_8E2CC1BE7.1	Traes_2BL_D195BD715.1	Traes_2DS_3CBEF7AD0.1
				Traes_2AL_A9D66A1CD.1	Traes_2BL_ECBEB63EC.1	Traes_2DS_578595DEE.1
				Traes_2AL_AD9BB63BB.1	Traes_2BL_FF82E196C.1	Traes_2DS_75FFCEDA7.1
				Traes_2AL_BDC8DD6C7.1	Traes_2BS_041F2A9B3.1	Traes_2DS_E036793DB.1
				Traes_2AL_E1CE84FD9.1	Traes_2BS_188C86AC7.1	Traes_2DS_FAD40AF88.1
				Traes_2AS_6BBCB64C9.1	Traes_2BS_188C86AC71.1
				Traes_2AS_6D85DB71D.1	Traes_2BS_71A3DD006.1
				Traes_2AS_A81A565CF.1	Traes_2BS_857F08A1F.1
				Traes_2AS_C913A8043.1	Traes_2BS_969FDA18E.1
				Traes_2AS_DC6CBAF4F.1	Traes_2BS_EA063BB91.1
			3	Traes_3AL_14FC597EB.1	Traes_3B_09A7E7C00.1	Traes_3DL_0BA6A3FF4.1
				Traes_3AL_263E24D86.1	Traes_3B_21BB9EE78.1	Traes_3DL_180AEE715.1
				Traes_3AL_3CA8601C3.1	Traes_3B_23DA36C39.1	Traes_3DL_1D86669CA.1
				Traes_3AL_D3D600952.1	Traes_3B_2FE8DD8BF.1	Traes_3DL_1E1F54063.1
				Traes_3AS_4C90AAB7C.1	Traes_3B_45152384B.1
				Traes_3AS_EBFC05FC6.1	Traes_3B_64DFEB19C.1
					Traes_3B_7287069D2.1
					Traes_3B_8EA5A93A1.1
					Traes_3B_A0F11FE81.1
					Traes_3B_D022EC2FC.1
					Traes_3B_FDE494BB4.1
			4	Traes_4AL_26308ED6D.1	Traes_4BS_088611AA4.1	Traes_4DS_1A26DEA9F.1
				Traes_4AL_376574E73.1	Traes_4BS_0E8412517.1	Traes_4DS_1A9CDE9CB.1
				Traes_4AL_5B5B861D1.1	Traes_4BS_E51D6FDDA.1	Traes_4DS_314D29362.1
				Traes_4AL_74EE13BCF.1	Traes_4BS_EF4C8D5D3.1	Traes_4DS_FD8D54634.1
				Traes_4AL_CEC8D8938.1	Traes_4BS_F47F3FC5F.1
				Traes_4AL_CF95F8A58.1
				Traes_4AS_DC24386B6.1
				Traes_4AS_F2525DB4F.1
			5	Traes_5AL_477A14FEE.1	Traes_5BL_0634D8863.1	Traes_5DL_00C3DCD19.1
					Traes_5BL_1A78BB372.1	Traes_5DL_0E4FC1265.1
					Traes_5BL_35AB5F3FB.1	Traes_5DL_3538F3605.1
					Traes_5BL_36BA4C8F6.1	Traes_5DL_6DCCA1704.1
					Traes_5BL_37536803D1.1	Traes_5DL_75A33BF74.1
					Traes_5BL_6E99418D1.1	Traes_5DL_843613C21.1
					Traes_5BL_76435E271.1	Traes_5DL_91EFA6E79.1
					Traes_5BL_9B7B31989.1	Traes_5DL_D58768AC8.1
					Traes_5BL_AD2F525F4.1
					Traes_5BL_D403CBCC6.1
					Traes_5BL_DFFA40472.1
					Traes_5BL_FEEEBC4F0.1
					Traes_5BS_0B466F42F.1
					Traes_5BS_6004CA039.1
					Traes_5BS_D58B83EFC.1
			6	Traes_6AL_149A16A84.1	Traes_6BL_7D5B2DA20.1	Traes_6DL_2DA784B93.1
				Traes_6AL_447A64865.1	Traes_6BL_8E665F159.1	Traes_6DL_3E7AA2990.1
				Traes_6AL_5BCFB7544.1	Traes_6BL_8ED89F129.1	Traes_6DL_BB89C4FC1.1
				Traes_6AL_A88A8576C.1	Traes_6BL_99F6035F3.1
			7	Traes_7AL_1A15283C9.1	Traes_7BL_269D5A452.1	Traes_7DL_08AD82091.1
				Traes_7AL_43E61D0AB.1	Traes_7BL_BAF53625C.1	Traes_7DL_152C15E3A.1
				Traes_7AL_462A8AD8D.1		Traes_7DL_2012CA3ED.1
				Traes_7AL_71D0C034F.1		Traes_7DL_22C398742.1
				Traes_7AL_A17A9C1B0.1		Traes_7DL_23E42FB00.1
				Traes_7AL_AEAFC269B.1		Traes_7DL_2FD22B3DE.1
				Traes_7AS_2E34BE24F.1		Traes_7DL_30BEA5888.1
						Traes_7DL_3CAA1E243.1
						Traes_7DL_49E53BDD5.1
						Traes_7DL_49E53BDD51.1
						Traes_7DL_58914DA93.1
						Traes_7DL_77D234B1C.1
						Traes_7DL_7A8D7D6DF.1
						Traes_7DL_ACD8198F1.1
						Traes_7DL_E5B7879A5.1
						Traes_7DL_EA65A8496.1
						Traes_7DL_F4B8F2F3B.1
						Traes_7DL_F765BC51F.1
						Traes_7DS_45FF52B59.1
						Traes_7DS_E04AB9CAF.1

## Sheet: S2C File
		S2C File. Distribution of C-type Lectin Receptor Kinases on Triticum aestivum A, B and D genomes and chromosomes.
			A Genome	B Genome	D Genome
			Traes_3AS_DF3602FC6.1	Traes_3B_4B079A969.1	0
