# Supplementary material for: Molecular Characterization and Global Expression Analysis of Lectin Receptor Kinases in Bread Wheat (Triticum aestivum)
Source: PLoS One. 2016 Apr 25;11(4):e0153925. doi: 10.1371/journal.pone.0153925 (PMC4844157; doi:10.1371/journal.pone.0153925)
Supplement: S3 File — Unigene clustering, nomenclature, chromosomal localization and characterization of (A) L-type, (B) B-type and (C) C-type Lectin Receptor Kinases. (XLS) [file pone.0153925.s007.xls]

## Sheet: S3A File
	S3A File. Unigene clustering, nomenclature, chromosomal localization and charecterization of L-type Lectin Receptor Kinases.
				Chromosomal Localization
Gene ID	Unigene	Proposed gene name	CDS	Chromosome ID	From	To	Exon:Intron	Protein length	MW (Da)	pI	Transmembrane domains	Cellular Localization	Signal Peptide
Traes_3B_60A00FE99.1	Ta.106108	L-LRK1.1	2013	3B	536159363	536161375	1899-12-31 01:00:00	670	73086.8	6.5	2	PlasmaMembrane	Y
Traes_3DL_DAC23AAA5.1	Ta.106108	L-LRK1.2	3579	Scaffold IWGSC_CSS_3DL_scaff_6896751	2931	9521	1899-12-31 04:03:00	725	79203.5	6.11	1	PlasmaMembrane	Y
Traes_2BL_023E3F06B.1	Ta.110455	L-LRK2	1554	Scaffold IWGSC_CSS_2BL_scaff_2246582:	1413	3474	1899-12-31 01:00:00	609	66614.1	6.95	1	Cytoplasmic	N
Traes_5BS_49D33A64D.1	Ta.123908	L-LRK3.1	1752	5B	166144091	166146083	1899-12-31 01:00:00	477	53448.3	7.28	1	Chloroplast	N
Traes_5DS_940304198.1	Ta.123908	L-LRK3.2	2082	Scaffold IWGSC_CSS_5DS_scaff_2754894	2214	4869	1899-12-31 01:00:00	715	78649.6	8.58	1	PlasmaMembrane	N
Traes_4AL_314A51CED.1	Ta.132353	L-LRK4.1	2142	Scaffold IWGSC_CSS_4AL_scaff_7150007	3766	6422	1899-12-31 02:01:00	695	76169	9.11	1	PlasmaMembrane	N
Traes_4BS_441D7FA4C.1	Ta.132353	L-LRK4.2	2133	4B	169293045	169295446	1899-12-31 02:01:00	704	76807.4	5.59	1	PlasmaMembrane	Y
Traes_4DS_DE14905E2.1	Ta.132353	L-LRK4.3	2142	4D	40914947	40917854	1899-12-31 02:00:00	667	74163.1	6.38	1	PlasmaMembrane	Y
Traes_1AS_986E58F04.1	Ta.134281	L-LRK5.1	2010	Scaffold IWGSC_CSS_1AS_scaff_3313964	2118	4289	1899-12-31 01:00:00	670	74546.3	6.45	1	PlasmaMembrane	Y
Traes_1DS_DEA870752.1	Ta.134281	L-LRK5.2	2007	1DS	11995023	11997227	1899-12-31 01:00:00	693	74295.6	6.9119	2	PlasmaMembrane	Y
Traes_6DS_82E1E85A4.1	Ta.200182	L-LRK6	1830	6D	28799874	28801976	1899-12-31 01:00:00	629	69883	5.78	1	Chloroplast	N
Traes_3B_8EF9B3C20.1	Ta.200621	L-LRK7	2019	3B	423642	425979	1899-12-31 01:00:00	679	74294.8	6.86	1	PlasmaMembrane	Y
Traes_3AS_80B17F967.1	Ta.200627	L-LRK8	1704	Scaffold IWGSC_CSS_3AS_scaff_3441426	2	2123	1899-12-31 01:00:00	629	68679.1	6.02	1	PlasmaMembrane	N
Traes_2BL_3CFD5CA4D.1	Ta.202469	L-LRK9.1	1731	Scaffold IWGSC_CSS_2BL_scaff_8044964	3321	5755	1899-12-31 01:00:00	567	62890.9	6.21	1	Chloroplast	N
Traes_2BL_B2279E4B1.1	Ta.202469	L-LRK9.2	1044	Scaffold IWGSC_CSS_2BL_scaff_8036475	6302	11412	1899-12-31 01:00:00	576	63349.6	5.35	2	PlasmaMembrane	Y
Traes_2DL_2E54F5CAE.1	Ta.202469	L-LRK9.3	1623	Scaffold IWGSC_CSS_2DL_scaff_9874690	1356	2994	1899-12-31 01:00:00	708	75575.9	7.58	2	PlasmaMembrane	Y
Traes_2DL_CEF0E7EBC.1	Ta.202469	L-LRK9.4	1110	Scaffold IWGSC_CSS_2DL_scaff_9764168	1	1445	1899-12-31 02:01:00	419	47326.3	9.73	1	PlasmaMembrane	Y
Traes_1DS_852A49732.1	Ta.203549	L-LRK10	2223	1DS	32322217	32324809	1899-12-31 01:00:00	517	58084.2	9.53	1	PlasmaMembrane	Y
Traes_2AS_0085BE56F.1	Ta.217638	L-LRK11.1	2082	Scaffold IWGSC_CSS_2AS_scaff_5240395:	2871	4952	1899-12-31 01:00:00	713	76826.7	5.53	2	PlasmaMembrane	Y
Traes_2BS_C85D617A4.1	Ta.217638	L-LRK11.2	2082	2B	214744804	214746885	1899-12-31 01:00:00	670	73922.9	6.14	1	PlasmaMembrane	Y
Traes_2DS_5A96C7B53.1	Ta.217638	L-LRK11.3	2082	2D	118958360	118960441	1899-12-31 01:00:00	667	72932.1	6.36	1	PlasmaMembrane	Y
Traes_3B_2D0A93CD5.1	Ta.225723	L-LRK12	2013	3B	563143813	563146171	1899-12-31 01:00:00	422	46733.8	9.3693	1	Cytoplasmic	N
Traes_2AS_CC78B66BD1.1	Ta.227462	L-LRK13.1	2019	2A	168775806	168778068	1899-12-31 01:00:00	713	77052.1	5.64	2	PlasmaMembrane	Y
Traes_6DL_72A70B0D8.1	Ta.227462	L-LRK13.2	2022	6D	45546553	45548774	1899-12-31 01:00:00	683	75588.4	5.7	3	PlasmaMembrane	Y
Traes_5BL_DCFF5D65F.1	Ta.25542	L-LRK14.1	2127	5B	181139473	181144484	1899-12-31 02:01:00	516	57702.1	6.32	1	Cytoplasmic	N
Traes_6AL_18EFECE1A.1	Ta.25542	L-LRK14.2	1722	6A	156408422	156411082	1899-12-31 02:01:00	722	80177	6.27	1	PlasmaMembrane	N
Traes_2DL_93B7A68A4.1	Ta.32879	L-LRK15.1	1260	Scaffold IWGSC_CSS_2DL_scaff_9853614	1534	2824	1899-12-31 01:00:00	573	61816.2	8.87	2	PlasmaMembrane	Y
Traes_2DL_93B7A68A41.1	Ta.32879	L-LRK15.2	1260	2D	134044503	134045793	1899-12-31 01:00:00	419	47326.3	9.73	1	PlasmaMembrane	Y
Traes_6DS_E40C27230.1	Ta.38305	L-LRK16	2040	6D	32142923	32145356	1899-12-31 01:00:00	211	23554.1	9.22	2	Chloroplast	N
Traes_5BL_7C8F65A5E.1	Ta.40708	L-LRK17	1968	5B	227623934	227626495	1899-12-31 02:00:00	501	53792.3	9.1	2	PlasmaMembrane	Y
Traes_6DL_1CE58E347.1	Ta.41156	L-LRK18	2004	6D	137211257	137213553	1899-12-31 01:00:00	707	76948.8	6.68	1	PlasmaMembrane	N
Traes_4AL_8C4927CF5.1	Ta.41847	L-LRK19	1650	4A	149894524	149897137	1899-12-31 02:01:00	671	74045.9	6.8	3	PlasmaMembrane	Y
Traes_2AS_1FA413046.1	Ta.47348	L-LRK20	2004	2A	150657873	150659876	1899-12-31 01:00:00	710	76703.6	5.73	1	PlasmaMembrane	Y
Traes_3B_4F1976927.1	Ta.50805	L-LRK21	1476	3B	547568608	547570500	1899-12-31 01:00:00	671	73719.5	6.78	1	PlasmaMembrane	Y
Traes_2BS_C89692BC5.1	Ta.51667	L-LRK22.1	1959	2B	5655705	5657884	1899-12-31 01:00:00	672	73492.4	6.61	2	PlasmaMembrane	Y
Traes_2DS_C69824B98.1	Ta.51667	L-LRK22.2	1890	2D	4967423	4969714	1899-12-31 01:00:00	667	73414.9	6.67	1	PlasmaMembrane	Y
Traes_2BS_A2AEB0E66.1	Ta.51684	L-LRK23	1893	2B	206118177	206120438	1899-12-31 01:00:00	693	77544.1	6.06	2	PlasmaMembrane	Y
Traes_6AS_703FEDB1F.1	Ta.52013	L-LRK24	1269	Scaffold IWGSC_CSS_6AS_scaff_4349596	1	1395	1899-12-31 01:00:00	679	74490.4	6.45	1	PlasmaMembrane	Y
Traes_3B_F3759BC02.1	Ta.52540	L-LRK25	2016	Scaffold IWGSC_CSS_3B_scaff_10761538	2403	4693	1899-12-31 01:00:00	721	78883.6	5.85	1	PlasmaMembrane	Y
Traes_2BS_80806CA5F.1	Ta.52865	L-LRK26.1	2013	2B	241441728	241444017	1899-12-31 01:00:00	693	77287.7	6.64	1	PlasmaMembrane	Y
Traes_2BS_E02990F3C.1	Ta.52865	L-LRK26.2	2040	2B	206122415	206125861	1899-12-31 02:01:00	673	74351.1	6.89	2	PlasmaMembrane	Y
Traes_4BS_5AEFE4F30.1	Ta.53589	L-LRK27.1	2166	4B	12858315	12860477	1899-12-31 01:00:00	667	74102.8	6.29	1	PlasmaMembrane	Y
Traes_5BS_D8D6B7383.1	Ta.53589	L-LRK27.2	2160	5B	85049598	85052891	1899-12-31 01:00:00	517	57847.2	6.5	1	Cytoplasmic	N
Traes_5DS_D08009A8C.1	Ta.53589	L-LRK27.3	2178	5D	100246543	100248720	1899-12-31 01:00:00	703	77911.1	5.99	1	PlasmaMembrane	Y
Traes_7DL_D07086F38.1	Ta.53778	L-LRK28	2088	7D	216314629	216317161	1899-12-31 01:00:00	402	44515	9.25	1	Mitochondrial	N
Traes_6DL_544B74CBB1.1	Ta.66322	L-LRK29	2016	6D	41370642	41379670	1899-12-31 01:00:00	675	74516.9	6.65	1	PlasmaMembrane	Y
Traes_6AS_4478A363E.1	Ta.67049	L-LRK30	2115	6A	10360339	10364037	1899-12-31 03:00:00	684	75515.2	6.07	1	PlasmaMembrane	Y
Traes_1BS_A999A190E.1	Ta.68026	L-LRK31.1	2004	1BS	13813502	13816551	1899-12-31 01:00:00	1192	132613	6.14	2	PlasmaMembrane	N
Traes_1DS_BC52BD286.1	Ta.68026	L-LRK31.2	2004	1DS	11998758	12001246	1899-12-31 01:00:00	583	62883.5	6.4634	2	Nuclear	N
Traes_5DL_029CEF556.1	Ta.74317	L-LRK32	1935	5D	146204642	146207223	1899-12-31 02:01:00	553	60885.7	7.68	4	PlasmaMembrane	N
Traes_2BS_3C6D11BBA.1	Ta.77915	L-LRK33.1	1923	2B	53319472	53322053	1899-12-31 02:01:00	540	59147.1	5.79	2	PlasmaMembrane	Y
Traes_2DS_490FC1E2F.1	Ta.77915	L-LRK33.2	651	2D	54338270	54339315	1899-12-31 02:01:00	655	71362.9	6.51	1	PlasmaMembrane	Y
Traes_6DL_42A839B66.1	Ta.80657	L-LRK34	1506	6D	116704786	116706962	1899-12-31 01:00:00	577	64163.7	8.86	2	PlasmaMembrane	Y
Traes_5AL_8D6016E0E.1	Ta.87445	L-LRK35.1	2022	Scaffold IWGSC_CSS_5AL_scaff_2802452	445	3357	1899-12-31 01:00:00	640	70895.6	8.58	3	PlasmaMembrane	Y
Traes_5DL_F5459AE28.1	Ta.87445	L-LRK35.2	1281	Scaffold IWGSC_CSS_5DL_scaff_4556752	1764	3718	1899-12-31 01:00:00	488	54061.1	9.28	1	PlasmaMembrane	Y
Traes_6AL_31148D0E2.1	Ta.87445	L-LRK35.3	1551	6A	198136745	198138391	1899-12-31 01:00:00	682	75902.5	8.44	1	PlasmaMembrane	N
Traes_6AL_6AA673AB6.1	Ta.87445	L-LRK35.4	2046	6A	196482580	196485468	1899-12-31 01:00:00	594	66317.9	7.75	1	PlasmaMembrane	N
Traes_6AL_D10C70707.1	Ta.87445	L-LRK35.5	1434	6A	196475168	196478110	1899-12-31 01:00:00	594	66317.9	7.75	1	PlasmaMembrane	N
Traes_6DL_0627C21E2.1	Ta.87445	L-LRK35.6	1554	6D	165363703	165365352	1899-12-31 01:00:00	556	60847.6	6.62	1	PlasmaMembrane	Y
Traes_2BS_710A67321.1	Ta.87727	L-LRK36.1	1662	2B	16875452	16877230	1899-12-31 01:00:00	369	40759.7	6.23	1	PlasmaMembrane	N
Traes_2DS_92A6627F1.1	Ta.87727	L-LRK36.2	585	Scaffold IWGSC_CSS_2DS_scaff_4196803	1	637	1899-12-31 01:00:00	549	60050.8	6.24	1	PlasmaMembrane	Y
Traes_3AS_C738D643E.1	Ta.87858	L-LRK37.1	984	3A	35231540	35232523	1899-12-31 01:00:00	630	69375.3	6.4	1	PlasmaMembrane	N
Traes_3B_F983BD30E.1	Ta.87858	L-LRK37.2	1995	3B	203355289	203361578	1899-12-31 02:01:00	719	79275.8	6.79	1	PlasmaMembrane	Y
Traes_2BS_8F481F00B.1	Ta.88216	L-LRK38.1	2034	2B	177952270	177954565	1899-12-31 01:00:00	693	77544.1	6.46	2	PlasmaMembrane	Y
Traes_2DS_EAD1BE315.1	Ta.88216	L-LRK38.2	1287	2D	48957866	48960107	1899-12-31 01:00:00	491	54074.8	5.95	1	Cytoplasmic	N
Traes_5BL_7DC42A323.1	Ta.88792	L-LRK39.1	1467	5B	242177666	242179980	1899-12-31 01:00:00	673	74845.6	7.13	1	PlasmaMembrane	Y
Traes_5DL_D62DD4357.1	Ta.88792	L-LRK39.2	2148	5D	145114906	145117444	1899-12-31 01:00:00	677	74189.7	5.95	1	PlasmaMembrane	Y
Traes_5BL_EBDF639DB.1	Ta.88965	L-LRK40.1	2112	5B	242180530	242183224	1899-12-31 02:01:00	681	75947.9	5.8	3	PlasmaMembrane	Y
Traes_5DL_4412CB9C0.1	Ta.88965	L-LRK40.2	2169	5D	145111920	145114722	1899-12-31 01:00:00	327	36706	9.41	1	PlasmaMembrane	N
Traes_5AL_E3F2E3C4C.1	Ta.90140	L-LRK41	2049	5A	127422331	127425013	1899-12-31 01:00:00	216	24012	9.75	2	PlasmaMembrane	N
Traes_2AS_DE7DCB294.1	Ta.90269	L-LRK42.1	1785	2A	108569984	108571944	1899-12-31 01:00:00	669	74939.9	8.05	2	PlasmaMembrane	Y
Traes_2AS_DE7DCB2941.1	Ta.90269	L-LRK42.2	1785	2A	142914541	142916325	1899-12-31 01:00:00	668	74646.6	7.69	2	PlasmaMembrane	Y
Traes_2DS_F42A30504.1	Ta.90269	L-LRK42.3	2055	2D	17795121	17797175	1899-12-31 01:00:00	652	71766	6.42	1	PlasmaMembrane	Y
Traes_2BS_738200B57.1	Ta.90270	L-LRK43.1	2040	2B	53326968	53329555	1899-12-31 01:00:00	740	77525.8	6.04	2	PlasmaMembrane	N
Traes_2DS_2F53392D8.1	Ta.90270	L-LRK43.2	1671	2D	46618682	46621084	1899-12-31 01:00:00	679	74527.1	5.86	1	Chloroplast	Y
Traes_5DL_E6718D616.1	Ta.96433	L-LRK44	2124	Scaffold IWGSC_CSS_5DL_scaff_4574522	1872	5357	1899-12-31 04:03:00	428	47816.9	7.24	1	PlasmaMembrane	N
Traes_2BL_227555978.1		L-LRK45	1734	2B	295695074	295697123	1899-12-31 01:00:00	672	73733.2	5.77	1	PlasmaMembrane	Y
Traes_2BS_16A9F7711.1		L-LRK46	2028	2B	44045522	44051575	1899-12-31 02:01:00	347	38436.8	6.4	1	Mitochondrial	N
Traes_5AL_85ADD8461.1		L-LRK47	2052	Scaffold IWGSC_CSS_5AL_scaff_2749467	2548	6535	1899-12-31 02:00:00	644	71771.7	7.67	2	PlasmaMembrane	Y
Traes_5BL_C7D0E1FEC.1		L-LRK48	1890	Scaffold IWGSC_CSS_5BL_scaff_10891633	5074	7999	1899-12-31 02:01:00	426	48038.9	9.06	1	Mitochondrial	N
Traes_5DL_24157A28D.1		L-LRK49	636	5D	147134069	147134812	1899-12-31 01:00:00	194	21380	10.08	2	PlasmaMembrane	N
Traes_5DL_CA6849C97.1		L-LRK50	2061	5D	59756794	59759753	1899-12-31 02:01:00	664	73432.8	9.25	1	PlasmaMembrane	Y
Traes_7AS_8AC1F55C6.1		L-LRK51	1743	7A	1491810	1493555	1899-12-31 01:00:00	686	76043	5.64	3	PlasmaMembrane	Y
Traes_7BL_0E6C75916.1		L-LRK52	1209	7B	165010431	165011784	1899-12-31 03:02:00	580	64723.7	7.8956	1	Lysosomal	N

## Sheet: S3B File
		S3B File. Unigene clustering, nomenclature, chromosomal localization and charecterization of B-type Lectin Receptor Kinases.
				Chromosomal Localization
Gene ID	Unigene	Proposed gene name	CDS	Chromosome ID	From	To	Exon:Intron	Protein length	MW (Da)	pI	Transmembrane domains	Cellular Localization	Signal Peptide
Traes_2AL_2A541092D.1	Ta.100878	B-LRK1.1	2436	2A	51033350	51036673	1899-12-31 01:00:00	828	90798.5	5.76	1	PlasmaMembrane	Y
Traes_2AL_BDC8DD6C7.1	Ta.100878	B-LRK1.2	2427	IWGSC_CSS_2AL_scaff_6337450	848	3607	1899-12-31 01:00:00	842	92868	7.92	1	PlasmaMembrane	Y
Traes_2BL_123BBE98E1.1	Ta.100878	B-LRK1.3	2436	IWGSC_CSS_2BL_scaff_7974262	3716	6457	1899-12-31 01:00:00	794	89680	6.54	3	PlasmaMembrane	Y
Traes_2DL_B183C7D551.1	Ta.100878	B-LRK1.4	2436	2D	113706143	113709237	1899-12-31 01:00:00	725	79611.5	8.71	1	PlasmaMembrane	Y
Traes_5DL_3538F3605.1	Ta.102355	B-LRK2	2529	5D	123578466	123581876	1899-12-31 07:06:00	865	95279.8	6.82	2	PlasmaMembrane	N
Traes_2AS_A81A565CF.1	Ta.105102	B-LRK3.1	2001	IWGSC_CSS_2AS_scaff_5234419	3	1063	1899-12-31 06:05:00	845	92574.4	7.8	2	PlasmaMembrane	N
Traes_2DS_3CBEF7AD0.1	Ta.105102	B-LRK3.2	2544	2D	4755176	4758970	1899-12-31	875	95489.6	8.08	1	PlasmaMembrane	Y
Traes_2DS_FAD40AF88.1	Ta.105102	B-LRK3.3	2397	IWGSC_CSS_2DS_scaff_5389573	3334	6816	1899-12-31 07:06:00	855	94932.9	7.07	1	PlasmaMembrane	Y
Traes_5DL_843613C21.1	Ta.105150	B-LRK4	2289	5D	123972774	123976631	1899-12-31 06:05:00	616	68282.5	5.12	1	Extracellular	N
Traes_3AL_14FC597EB.1	Ta.105824	B-LRK5.1	2178	3A	91907761	91910345	1899-12-31 01:00:00	825	90880	7.24	1	PlasmaMembrane	Y
Traes_3B_2FE8DD8BF.1	Ta.105824	B-LRK5.2	2343	3B	647346	650070	1899-12-31 01:00:00	769	84571.4	5.77	2	PlasmaMembrane	Y
Traes_2AL_A9D66A1CD.1	Ta.106689	B-LRK6.1	2382	2A	242847462	242850157	1899-12-31 01:00:00	657	73636.1	8.38	1	Extracellular	Y
Traes_2BL_ECBEB63EC.1	Ta.106689	B-LRK6.2	2394	IWGSC_CSS_2BL_scaff_8088422	6482	9546	1899-12-31 01:00:00	814	89974.4	6.2	0	Extracellular	Y
Traes_2BL_1AA6EDD1F.1	Ta.106732	B-LRK7	2412	2B	181240378	181243029	1899-12-31 01:00:00	794	89506.7	6.54	1	PlasmaMembrane	Y
Traes_7DL_77D234B1C.1	Ta.107097	B-LRK8	2526	7D	55326538	55329356	1899-12-31 01:00:00	841	92295	7.51	1	PlasmaMembrane	Y
Traes_5BL_36BA4C8F6.1	Ta.107427	B-LRK9	2526	5B	205102095	205108955	1899-12-31 07:06:00	825	91531	7	1	PlasmaMembrane	Y
Traes_5BL_9B7B31989.1	Ta.109319	B-LRK10.1	2532	5B	204914416	204918366	1899-12-31 07:06:00	813	91335.9	6.16	2	PlasmaMembrane	Y
Traes_5BL_AD2F525F4.1	Ta.109319	B-LRK10.2	2514	5B	205716071	205719927	1899-12-31 07:06:00	811	91310.1	6.41	2	PlasmaMembrane	Y
Traes_5DL_00C3DCD19.1	Ta.109319	B-LRK10.3	2487	5D	124100896	124104578	1899-12-31 07:06:00	812	90462.2	8.29	1	PlasmaMembrane	Y
Traes_2BS_969FDA18E.1	Ta.109337	B-LRK11	2442	IWGSC_CSS_2BS_scaff_5243539	1	2440	1899-12-31 01:00:00	772	86309.4	6.79	0	PlasmaMembrane	N
Traes_2AS_6D85DB71D.1	Ta.109379	B-LRK12.1	2079	IWGSC_CSS_2AS_scaff_5268818:1-3311	1	3311	1899-12-31 06:05:00	814	89056.5	6.58	1	PlasmaMembrane	Y
Traes_2BS_71A3DD006.1	Ta.109379	B-LRK12.2	2301	IWGSC_CSS_2BS_scaff_5167513	4810	8656	1899-12-31 06:05:00	814	91345.2	5.99	1	PlasmaMembrane	Y
Traes_5BL_35AB5F3FB.1	Ta.109379	B-LRK12.3	2307	5B	205086951	205091330	1899-12-31 06:05:00	611	67471.7	7.43	1	Extracellular	Y
Traes_3B_09A7E7C00.1	Ta.113055	B-LRK86	2448	IWGSC_CSS_3B_scaff_10416634	2688	5330	1899-12-31 01:00:00	842	92465.6	7.17	1	PlasmaMembrane	Y
Traes_4BS_088611AA4.1	Ta.118755	B-LRK13.1	2502	4B	75078704	75084893	1899-12-31 01:00:00	811	91008.7	5.83	2	PlasmaMembrane	Y
Traes_4DS_314D29362.1	Ta.118755	B-LRK13.2	2493	IWGSC_CSS_4DS_scaff_2275635	1912	8158	1899-12-31 01:00:00	802	90480.3	6.74	1	PlasmaMembrane	Y
Traes_2BS_188C86AC7.1	Ta.14015	B-LRK14.1	2601	IWGSC_CSS_2BS_scaff_5233136	5444	9996	1899-12-31 07:06:00	670	74566.6	6.29	1	Extracellular	N
Traes_2BS_188C86AC71.1	Ta.14015	B-LRK14.2	2601	2B	250820707	250825259	1899-12-31 07:06:00	793	88336.4	6.24	1	PlasmaMembrane	Y
Traes_2AL_4E6969489.1	Ta.146468	B-LRK15	1797	2A	247738318	247742740	1899-12-31 04:03:00	766	85270.4	6.39	1	PlasmaMembrane	Y
Traes_2BL_A245B34ED.1	Ta.158680	B-LRK16	1974	IWGSC_CSS_2BL_scaff_8087851	5223	8635	1899-12-31 05:04:00	632	68926.8	8.68	1	Extracellular	Y
Traes_1AS_A12E87FB6.1	Ta.169045	B-LRK17.1	1707	1A	1418430	1420366	1899-12-31 01:00:00	842	93068	5.99	1	PlasmaMembrane	Y
Traes_1BS_37426DBD4.1	Ta.169045	B-LRK17.2	2529	1B	3655489	3660458	1899-12-31 02:01:00	780	87499.7	5.84	1	PlasmaMembrane	Y
Traes_2AL_AD9BB63BB.1	Ta.180768	B-LRK18.1	2442	2A	78104796	78107765	1899-12-31 01:00:00	568	63226.3	8.71	1	PlasmaMembrane	Y
Traes_2BL_2C7DDA321.1	Ta.180768	B-LRK18.2	2436	2B	124800420	124803645	1899-12-31 01:00:00	839	92989.7	6.68	1	PlasmaMembrane	Y
Traes_4DS_1A26DEA9F.1	Ta.18471	B-LRK19	2445	IWGSC_CSS_4DS_scaff_2289359	11958	15709	1899-12-31 07:06:00	786	88222.1	8.45	1	PlasmaMembrane	Y
Traes_2BL_1D02FD6D7.1	Ta.192120	B-LRK20	2538	2B	311250679	311255757	1899-12-31 07:06:00	836	92273.6	6.46	1	PlasmaMembrane	Y
Traes_3AL_3CA8601C3.1	Ta.1936	B-LRK21.1	2391	3A	108181432	108184346	1899-12-31 01:00:00	824	90281.6	7.76	1	PlasmaMembrane	Y
Traes_3DL_1E1F54063.1	Ta.1936	B-LRK21.2	2391	3D	33890357	33892978	1899-12-31 01:00:00	788	89181	5.35	1	PlasmaMembrane	Y
Traes_5BL_6E99418D1.1	Ta.1936	B-LRK21.3	2385	5B	47493850	47496466	1899-12-31 01:00:00	818	91632.6	6.27	1	PlasmaMembrane	Y
Traes_5DL_D58768AC8.1	Ta.1936	B-LRK21.4	2385	5D	46904426	46906810	1899-12-31 01:00:00	811	89258.4	6.78	1	PlasmaMembrane	Y
Traes_2AL_8E2CC1BE7.1	Ta.197242	B-LRK22.1	2511	2A	230510018	230512726	1899-12-31 01:00:00	598	66333.5	8.16	0	Extracellular	Y
Traes_2DL_475269B87.1	Ta.197242	B-LRK22.2	2520	2D	23715370	23720193	1899-12-31 02:01:00	839	92358.4	7.24	1	PlasmaMembrane	Y
Traes_5BL_76435E271.1	Ta.199535	B-LRK23	2877	5B	142730237	142733487	1899-12-31 01:00:00	794	87850.8	6.99	3	PlasmaMembrane	Y
Traes_2BL_FF82E196C.1	Ta.200215	B-LRK24	2397	2B	328402178	328406843	1899-12-31 07:06:00	728	81089.9	7.7	1	PlasmaMembrane	Y
Traes_7DL_E5B7879A5.1	Ta.200236	B-LRK25	2412	7D	209994786	209997199	1899-12-31 01:00:00	616	68133.4	5.92	1	PlasmaMembrane	Y
Traes_3DL_0BA6A3FF4.1	Ta.202427	B-LRK26	2265	IWGSC_CSS_3DL_scaff_6929183	2459	5905	1899-12-31 07:06:00	576	64693.1	8.47	1	Lysosomal	N
Traes_3B_8EA5A93A1.1	Ta.203284	B-LRK27.1	1188	3B	233110546	233113820	1899-12-31 05:04:00	798	88735.6	5.88	0	PlasmaMembrane	Y
Traes_3DL_180AEE715.1	Ta.203284	B-LRK27.2	1194	IWGSC_CSS_3DL_scaff_6951594	2034	5451	1899-12-31 05:04:00	799	87188.9	6.63	1	Extracellular	Y
Traes_3B_7287069D2.1	Ta.206175	B-LRK28	1899	3B	550579559	550582462	1899-12-31 04:03:00	797	89291.5	6.03	0	PlasmaMembrane	Y
Traes_5BS_D58B83EFC.1	Ta.211254	B-LRK29	2931	IWGSC_CSS_5BS_scaff_409615:101-3398	101	3398	1899-12-31 01:00:00	805	89103.3	7.43	1	PlasmaMembrane	Y
Traes_7DL_EA65A8496.1	Ta.214419	B-LRK30	2445	7D	191817870	191820419	1899-12-31 02:01:00	634	68097.6	9.4303	1	PlasmaMembrane	N
Traes_1BS_EB2042028.1	Ta.216732	B-LRK31.1	2187	1B	65491176	65493493	1899-12-31 02:01:00	793	86088.5	7.96	1	PlasmaMembrane	Y
Traes_1DS_7868656E4.1	Ta.216732	B-LRK31.2	1941	1D	52485303	52487961	1899-12-31 01:00:00	803	88098.1	6.15	1	PlasmaMembrane	Y
Traes_7DL_3CAA1E243.1	Ta.220111	B-LRK32	2013	IWGSC_CSS_7DL_scaff_3322151	1265	3656	1899-12-31 02:01:00	841	91885.1	6.14	2	PlasmaMembrane	N
Traes_2AL_8111BA8D1.1	Ta.26906	B-LRK33.1	2382	2A	236088329	236094810	1899-12-31 08:07:00	866	94171.7	7.48	1	Extracellular	Y
Traes_2BL_9796D51EE.1	Ta.26906	B-LRK33.2	2445	2B	331969199	331973281	1899-12-31 07:06:00	395	43708.2	9.1	1	PlasmaMembrane	N
Traes_2DL_B0BBBEE64.1	Ta.26906	B-LRK33.3	2472	IWGSC_CSS_2DL_scaff_9908576	3257	15459	1899-12-31 07:06:00	834	91598.7	6.68	1	PlasmaMembrane	Y
Traes_2DL_1DD4B1069.1	Ta.30503	B-LRK34	2319	2D	148974845	148978959	1899-12-31 07:06:00	846	92777.3	8.51	1	PlasmaMembrane	Y
Traes_6AL_5BCFB7544.1	Ta.32463	B-LRK35	2388	IWGSC_CSS_6AL_scaff_5776801	7476	10210	1899-12-31 01:00:00	691	76821.5	6.48	1	PlasmaMembrane	N
Traes_1AS_231DA1EB5.1	Ta.34599	B-LRK36.1	2541	IWGSC_CSS_1AS_scaff_1079109	651	5536	1899-12-31 01:00:00	811	89517.3	5.88	1	PlasmaMembrane	Y
Traes_1AS_48F12954A.1	Ta.34599	B-LRK36.2	2499	1A	1403294	1408299	1899-12-31 02:01:00	808	89634.4	5.9	1	PlasmaMembrane	Y
Traes_1AS_7746E2A5A.1	Ta.34599	B-LRK36.3	2511	IWGSC_CSS_1AS_scaff_3283228	9550	12144	1899-12-31 01:00:00	811	89788.6	5.7	1	PlasmaMembrane	Y
Traes_1AS_A79E210D7.1	Ta.34599	B-LRK36.4	2520	IWGSC_CSS_1AS_scaff_3283869	1135	4064	1899-12-31 02:01:00	666	73479.4	6.92	1	PlasmaMembrane	N
Traes_1AS_C1574E3E3.1	Ta.34599	B-LRK36.5	2745	1A	1408313	1411121	1899-12-31 02:01:00	847	85034.8	5.7146	1	PlasmaMembrane	Y
Traes_1BL_2B1696617.1	Ta.34599	B-LRK36.6	2532	1B	241758601	241763437	1899-12-31 02:01:00	798	88,552.17	6.8035	1	PlasmaMembrane	Y
Traes_1DL_88D7FAA30.1	Ta.34599	B-LRK36.7	2505	1D	105953217	105955857	1899-12-31 01:00:00	797	86825.3	7.48	1	PlasmaMembrane	Y
Traes_1DS_7BA7D3B79.1	Ta.34599	B-LRK36.8	2178	1D	2248728	2250922	1899-12-31 01:00:00	841	93336.1	4.94	1	PlasmaMembrane	Y
Traes_1DS_84B6648C8.1	Ta.34599	B-LRK36.9	2541	1D	2255716	2258589	1899-12-31 02:01:00	841	93421.5	6.33	1	PlasmaMembrane	Y
Traes_1DS_A712C8191.1	Ta.34599	B-LRK36.10	2535	1D	1651355	1653952	1899-12-31 01:00:00	843	93035.4	7.92	0	PlasmaMembrane	Y
Traes_2AL_53CDF7BCB1.1	Ta.34599	B-LRK36.11	2529	2A	237691009	237695649	1899-12-31 03:02:00	833	91074.9	7.43	1	Chloroplast	Y
Traes_2BL_919DD0DC3.1	Ta.34599	B-LRK36.12	2628	2B	324917417	324923638	1899-12-31 01:00:00	803	87427.3	6.82	2	PlasmaMembrane	Y
Traes_2BL_9B1857023.1	Ta.34599	B-LRK36.13	2547	IWGSC_CSS_2BL_scaff_7987985	1597	4381	1899-12-31 01:00:00	397	44026.5	8.89	1	PlasmaMembrane	N
Traes_2BS_041F2A9B3.1	Ta.34599	B-LRK36.14	2475	IWGSC_CSS_2BS_scaff_5177828	3552	6444	1899-12-31 01:00:00	646	71448.9	8.51	1	PlasmaMembrane	N
Traes_2DL_45299D667.1	Ta.34599	B-LRK36.15	2529	2D	141435693	141440838	1899-12-31 02:01:00	832	91019.1	8.07	1	PlasmaMembrane	Y
Traes_2DL_68050749F.1	Ta.34599	B-LRK36.16	2568	2D	28188266	28197728	1899-12-31 02:01:00	914	101160	7.01	1	PlasmaMembrane	N
Traes_2DS_578595DEE.1	Ta.34599	B-LRK36.17	2478	2D	248379	251748	1899-12-31 01:00:00	848	93722.4	6.68	1	PlasmaMembrane	Y
Traes_3AL_263E24D86.1	Ta.34599	B-LRK36.18	2517	IWGSC_CSS_3AL_scaff_4359038	917	4084	1899-12-31 01:00:00	838	91984.9	8.1566	1	PlasmaMembrane	N
Traes_4AL_26308ED6D.1	Ta.34599	B-LRK36.19	2475	4A	214160510	214163186	1899-12-31 01:00:00	838	94984.4	5.89	1	PlasmaMembrane	N
Traes_4BS_0E8412517.1	Ta.34599	B-LRK36.20	2532	4B	14074255	14077028	1899-12-31 01:00:00	814	90991.5	6.43	1	PlasmaMembrane	Y
Traes_5AL_477A14FEE.1	Ta.34599	B-LRK36.21	2127	5A	102911707	102914415	1899-12-31 01:00:00	781	87094.8	6.05	1	PlasmaMembrane	Y
Traes_5BL_D403CBCC6.1	Ta.34599	B-LRK36.22	2511	5B	211022182	211025282	1899-12-31 01:00:00	839	0	0	0	PlasmaMembrane	Y
Traes_5BS_6004CA039.1	Ta.34599	B-LRK36.23	2529	IWGSC_CSS_5BS_scaff_1712494:285-3103	285	3103	1899-12-31 01:00:00	802	89265.8	6.12	1	PlasmaMembrane	Y
Traes_5DL_75A33BF74.1	Ta.34599	B-LRK36.24	2505	5D	125285791	125288697	1899-12-31 02:01:00	812	90648.3	6.9	1	PlasmaMembrane	Y
Traes_5BL_FEEEBC4F0.1	Ta.40756	B-LRK37.1	2304	IWGSC_CSS_5BL_scaff_10909620	1039	5533	1899-12-31 06:05:00	676	76042.5	6.21	1	PlasmaMembrane	N
Traes_5DL_0E4FC1265.1	Ta.40756	B-LRK37.2	2310	5D	123059493	123063792	1899-12-31 06:05:00	826	90502.8	6.76	1	PlasmaMembrane	N
Traes_3B_FDE494BB4.1	Ta.41435	B-LRK38	2487	3B	87	2570	1899-12-31 01:00:00	727	80034.9	8.17	0	Extracellular	Y
Traes_5BL_0634D8863.1	Ta.42668	B-LRK39	1815	5B	205696777	205700411	1899-12-31 04:03:00	631	70174.5	6.8	1	Extracellular	Y
Traes_2AL_E1CE84FD9.1	Ta.44899	B-LRK40.1	2394	IWGSC_CSS_2AL_scaff_6400581	971	5415	1899-12-31 07:06:00	813	88172.7	6.97	1	PlasmaMembrane	Y
Traes_2BL_96F751C9E.1	Ta.44899	B-LRK40.2	2397	2B	333556813	333560787	1899-12-31 03:02:00	754	84347	6.27	1	PlasmaMembrane	Y
Traes_2BL_D195BD715.1	Ta.52748	B-LRK41	2547	2B	333891970	333896001	1899-12-31 06:05:00	976	103057	6.48	1	PlasmaMembrane	Y
Traes_4AL_74EE13BCF.1	Ta.53405	B-LRK42.1	2217	IWGSC_CSS_4AL_scaff_7177302	5141	7357	1899-12-31 01:00:00	769	84855	6.34	1	PlasmaMembrane	Y
Traes_4AL_CF95F8A58.1	Ta.53405	B-LRK42.2	2184	4A	215786190	215788564	1899-12-31 01:00:00	727	80574.5	8	1	PlasmaMembrane	Y
Traes_7AL_71D0C034F.1	Ta.61004	B-LRK43	1731	7A	119600705	119602434	1899-12-31 01:00:00	845	0	0	1	PlasmaMembrane	N
Traes_2AL_6949EAB31.1	Ta.66090	B-LRK44	2400	2A	249444265	249446912	1899-12-31 01:00:00	866	94171.7	7.48	1	Extracellular	Y
Traes_4AL_376574E73.1	Ta.67767	B-LRK45.1	2139	4A	126076119	126078829	1899-12-31 01:00:00	834	90781.4	6.68	1	Extracellular	Y
Traes_4BS_EF4C8D5D3.1	Ta.67767	B-LRK45.2	2367	4B	141867411	141872834	1899-12-31 02:01:00	768	0	0	1	PlasmaMembrane	Y
Traes_4DS_1A9CDE9CB.1	Ta.67767	B-LRK45.3	2517	4D	63093973	63096991	1899-12-31 02:01:00	512	57797.9	8.93	1	Extracellular	N
Traes_3B_23DA36C39.1	Ta.68602	B-LRK46	2505	3B	12727	19033	1899-12-31 08:07:00	767	84650.5	5.87	2	PlasmaMembrane	Y
Traes_4BS_E51D6FDDA.1	Ta.68747	B-LRK47	2418	4B	10774464	10778393	1899-12-31 07:06:00	806	90239.5	5.66	1	PlasmaMembrane	Y
Traes_2AS_DC6CBAF4F.1	Ta.70980	B-LRK48.1	2310	2A	100686980	100692048	1899-12-31 02:01:00	796	89595.9	6.4	2	PlasmaMembrane	Y
Traes_2BS_EA063BB91.1	Ta.70980	B-LRK48.2	2466	2B	131928897	131931551	1899-12-31 01:00:00	795	89890.6	5.88	3	Extracellular	Y
Traes_2DS_E036793DB.1	Ta.70980	B-LRK48.3	2184	2D	104805199	104807641	1899-12-31 01:00:00	842	91858.7	8.32	1	PlasmaMembrane	Y
Traes_7AL_462A8AD8D.1	Ta.74711	B-LRK49	2409	7A	181109361	181112023	1899-12-31 01:00:00	845	0	0	1	PlasmaMembrane	N
Traes_4AL_5B5B861D1.1	Ta.74913	B-LRK50.1	2514	IWGSC_CSS_4AL_scaff_7175209	1146	14020	1899-12-31 01:00:00	805	88379.7	7.18	1	PlasmaMembrane	Y
Traes_5BL_DFFA40472.1	Ta.74913	B-LRK50.2	2436	5B	267750391	267753059	1899-12-31 01:00:00	687	78003.9	5.36	1	PlasmaMembrane	N
Traes_5DL_6DCCA1704.1	Ta.74913	B-LRK50.3	2445	IWGSC_CSS_5DL_scaff_4603657	5	7211	1899-12-31 01:00:00	812	90539.2	7.07	2	PlasmaMembrane	N
Traes_5DL_91EFA6E79.1	Ta.74913	B-LRK50.4	2421	5D	155789645	155792554	1899-12-31 01:00:00	807	88665.4	5.75	0	Extracellular	Y
Traes_3B_45152384B.1	Ta.75042	B-LRK51	2307	3B	394264157	394266691	1899-12-31	828	90715.1	8.29	1	PlasmaMembrane	Y
Traes_7BL_269D5A452.1	Ta.75132	B-LRK52.1	2409	7B	243211397	243214090	1899-12-31 01:00:00	673	74844.6	6.88	1	PlasmaMembrane	Y
Traes_7BL_BAF53625C.1	Ta.75132	B-LRK52.2	2361	7B	168054531	168058627	1899-12-31 03:02:00	810	90457.5	7.76	1	PlasmaMembrane	Y
Traes_7DL_152C15E3A.1	Ta.75132	B-LRK52.3	1539	IWGSC_CSS_7DL_scaff_3376066	6065	7752	1899-12-31 01:00:00	816	90639.3	6.15	3	PlasmaMembrane	Y
Traes_7DL_23E42FB00.1	Ta.75132	B-LRK52.4	2409	IWGSC_CSS_7DL_scaff_3370379	1507	4322	1899-12-31 01:00:00	864	91805.7	7.76	1	PlasmaMembrane	Y
Traes_7DL_F4B8F2F3B.1	Ta.75132	B-LRK52.5	2427	7D	237756864	237759781	1899-12-31 01:00:00	718	80341.4	5.88	1	PlasmaMembrane	N
Traes_2AS_6BBCB64C9.1	Ta.75267	B-LRK53.1	2346	2A	8106397	8109107	1899-12-31 02:01:00	811	88210.4	6.58	1	PlasmaMembrane	Y
Traes_2DS_0DF3BAA5D.1	Ta.75267	B-LRK53.2	1896	2D	6427647	6429544	1899-12-31 01:00:00	844	92483.9	6.68	1	PlasmaMembrane	Y
Traes_7AL_1A15283C9.1	Ta.75534	B-LRK54.1	2433	7A	163337217	163340765	1899-12-31 07:06:00	814	89564.7	8.56	1	PlasmaMembrane	Y
Traes_7DL_30BEA5888.1	Ta.75534	B-LRK54.2	1836	7D	215674866	215678753	1899-12-31 05:04:00	838	91794.8	6.09	2	PlasmaMembrane	N
Traes_2AL_44D9171C8.1	Ta.76855	B-LRK55.1	2478	2A	78087514	78101802	1899-12-31 02:01:00	692	76205.8	8.17	1	PlasmaMembrane	N
Traes_2DL_D2128C5CE.1	Ta.76855	B-LRK55.2	2478	2D	75704608	75707270	1899-12-31 02:01:00	846	92902.5	8.75	1	PlasmaMembrane	Y
Traes_2DS_157E4A557.1	Ta.76855	B-LRK55.3	2457	2D	235308	237762	1899-12-31 01:00:00	842	91580.3	8.32	1	PlasmaMembrane	Y
Traes_2AL_30F435469.1	Ta.77019	B-LRK56	2385	2A	251352434	251356009	1899-12-31 03:02:00	813	89979.9	6.42	1	PlasmaMembrane	Y
Traes_3AL_D3D600952.1	Ta.77413	B-LRK57.1	2442	3A	100825752	100829026	1899-12-31 01:00:00	843	92598.3	8.34	2	PlasmaMembrane	Y
Traes_3B_64DFEB19C.1	Ta.77413	B-LRK57.2	2436	IWGSC_CSS_3B_scaff_10623114	2148	4907	1899-12-31 01:00:00	604	65247.2	8.53	1	Extracellular	Y
Traes_2AL_4E69B4802.1	Ta.81273	B-LRK58	2520	2A	212735856	212740326	1899-12-31 02:01:00	768	85255	6.41	3	PlasmaMembrane	Y
Traes_7DS_45FF52B59.1	Ta.83171	B-LRK59	2064	7D	26505211	26508041	1899-12-31 02:01:00	278	31755.7	7.59	0	Nuclear	N
Traes_6AL_149A16A84.1	Ta.83701	B-LRK60.1	2031	6A	95691321	95693734	1899-12-31 01:00:00	820	89708.7	6.36	2	PlasmaMembrane	Y
Traes_6BL_7D5B2DA20.1	Ta.83701	B-LRK60.2	2400	IWGSC_CSS_6BL_scaff_4255152	1125	5261	1899-12-31 01:00:00	832	93188.8	6.78	1	PlasmaMembrane	Y
Traes_6DL_2DA784B93.1	Ta.83701	B-LRK60.3	2409	IWGSC_CSS_6DL_scaff_3314871	1469	4188	1899-12-31 01:00:00	807	89052.5	8.07	3	PlasmaMembrane	Y
Traes_1BL_386F2C588.1	Ta.87168	B-LRK61	2418	1B	267592601	267596209	1899-12-31 02:01:00	762	84422.3	6.15	1	PlasmaMembrane	Y
Traes_6BL_8E665F159.1	Ta.87342	B-LRK62	2439	IWGSC_CSS_6BL_scaff_4329286	731	7978	1899-12-31 07:06:00	764	85828.1	8.35	2	PlasmaMembrane	N
Traes_3AS_EBFC05FC6.1	Ta.87702	B-LRK63.1	2481	3A	13904160	13909264	1899-12-31 02:01:00	836	91814.5	7.19	1	PlasmaMembrane	Y
Traes_3B_21BB9EE78.1	Ta.87702	B-LRK63.2	2598	3B	110809	115275	1899-12-31 02:01:00	834	92198.1	7.29	1	PlasmaMembrane	N
Traes_6BL_99F6035F3.1	Ta.87756	B-LRK64.1	2439	6B	198271001	198275755	1899-12-31 07:06:00	351	38828.7	7.19	0	PlasmaMembrane	N
Traes_6DL_BB89C4FC1.1	Ta.87756	B-LRK64.2	2439	6D	172825339	172829264	1899-12-31 07:06:00	674	74491.5	6.51	1	PlasmaMembrane	N
Traes_7AL_A17A9C1B0.1	Ta.88020	B-LRK65	1851	7A	91746165	91748577	1899-12-31 01:00:00	802	89313.2	8.14	1	PlasmaMembrane	Y
Traes_1BL_7B735AEE6.1	Ta.88228	B-LRK66.1	2424	1B	266879516	266882253	1899-12-31 01:00:00	725	81226.5	5.98	1	PlasmaMembrane	Y
Traes_3B_A0F11FE81.1	Ta.88228	B-LRK66.2	2436	3B	3937	1505	1899-12-31 01:00:00	848	92505.3	6.24	1	PlasmaMembrane	Y
Traes_2AL_50CD27326.1	Ta.88351	B-LRK67	2463	IWGSC_CSS_2AL_scaff_6377116	13727	18576	1899-12-31 07:06:00	815	89167	7.5	1	PlasmaMembrane	Y
Traes_2AL_581043828.1	Ta.89110	B-LRK68.1	2373	2A	236018449	236021895	1899-12-31 07:06:00	830	90789.4	7.05	1	Chloroplast	Y
Traes_2BL_3E3CBD75F.1	Ta.89110	B-LRK68.2	2076	2B	312795922	312799020	1899-12-31 07:06:00	958	101480	7.97	1	PlasmaMembrane	Y
Traes_2BL_8558CA8F4.1	Ta.89110	B-LRK68.3	2370	2B	316342817	316347177	1899-12-31 07:06:00	798	87478.1	8.11	2	PlasmaMembrane	Y
Traes_6AL_A88A8576C.1	Ta.89684	B-LRK69.1	2499	6A	204028973	204031857	1899-12-31 01:00:00	789	87461.9	7.11	1	PlasmaMembrane	Y
Traes_7DL_2012CA3ED.1	Ta.89684	B-LRK69.2	2295	7D	55197621	55200172	1899-12-31 02:01:00	634	69973.4	6.55	1	PlasmaMembrane	N
Traes_6BL_8ED89F129.1	Ta.89825	B-LRK70	2448	IWGSC_CSS_6BL_scaff_4356768	10317	19682	1899-12-31 07:06:00	815	91110.2	6.48	1	PlasmaMembrane	Y
Traes_6AL_447A64865.1	Ta.90044	B-LRK71	1056	6A	207828931	207834381	1899-12-31 06:05:00	790	87424.6	7.75	1	PlasmaMembrane	Y
Traes_2DS_75FFCEDA7.1	Ta.90105	B-LRK72.1	2424	2D	46459687	46462407	1899-12-31 01:00:00	824	90899	7.5	1	PlasmaMembrane	Y
Traes_7AL_43E61D0AB.1	Ta.90105	B-LRK72.2	2391	7A	152376150	152379365	1899-12-31 01:00:00	810	89274.3	7.47	1	PlasmaMembrane	Y
Traes_7AL_AEAFC269B.1	Ta.90105	B-LRK72.3	2025	7A	153863919	153866517	1899-12-31 01:00:00	781	86745.7	8.02	1	PlasmaMembrane	Y
Traes_7DL_22C398742.1	Ta.90105	B-LRK72.4	2445	7D	200127265	200136342	1899-12-31 01:00:00	844	92725.6	7.1	1	PlasmaMembrane	Y
Traes_7DL_2FD22B3DE.1	Ta.90105	B-LRK72.5	2433	7D	206835877	206838591	1899-12-31 01:00:00	765	83983	5.97	2	PlasmaMembrane	N
Traes_7DL_49E53BDD5.1	Ta.90105	B-LRK72.6	2538	IWGSC_CSS_7DL_scaff_3328150	4967	7590	1899-12-31 02:00:00	811	88722.1	6.13	2	PlasmaMembrane	Y
Traes_7DL_49E53BDD51.1	Ta.90105	B-LRK72.7	2538	IWGSC_CSS_7DL_scaff_3332001	5649	8272	1899-12-31 02:01:00	844	93584.1	6.43	1	PlasmaMembrane	Y
Traes_7DL_58914DA93.1	Ta.90105	B-LRK72.8	2409	7D	201451739	201456272	1899-12-31 01:00:00	841	92225.2	8.25	1	PlasmaMembrane	Y
Traes_7DL_7A8D7D6DF.1	Ta.90105	B-LRK72.9	2346	IWGSC_CSS_7DL_scaff_3388745	3023	5766	1899-12-31 01:00:00	872	96853.4	6.61	1	PlasmaMembrane	N
Traes_7DL_F765BC51F.1	Ta.90105	B-LRK72.10	2391	7D	201439254	201443083	1899-12-31 01:00:00	741	79884.4	6.7641	1	Extracellular	Y
Traes_2DL_458CEA548.1	Ta.90271	B-LRK73.1	2022	IWGSC_CSS_2DL_scaff_9910512	3	3257	1899-12-31 06:05:00	836	91949.3	7.72	1	PlasmaMembrane	Y
Traes_2DL_A4CDA7A31.1	Ta.90271	B-LRK73.2	2433	2D	137486971	137491091	1899-12-31 07:06:00	843	92357.3	6.73	1	PlasmaMembrane	Y
Traes_2AS_C913A8043.1	Ta.90433	B-LRK74.1	2064	2A	4470322	4475786	1899-12-31 01:00:00	796	89623.9	6.34	2	PlasmaMembrane	Y
Traes_2BS_857F08A1F.1	Ta.90433	B-LRK74.2	2451	IWGSC_CSS_2BS_scaff_5182158	6720	12441	1899-12-31 01:00:00	823	91762.6	6.46	1	PlasmaMembrane	Y
Traes_7DL_ACD8198F1.1	Ta.93192	B-LRK75	1905	IWGSC_CSS_7DL_scaff_3338278	6223	8377	1899-12-31 01:00:00	813	88685.1	6.03	2	PlasmaMembrane	Y
Traes_3B_D022EC2FC.1	Ta.94714	B-LRK76	2535	3B	550712097	550715459	1899-12-31 06:05:00	738	81393.6	8.53	1	Extracellular	Y
Traes_5BL_37536803D1.1	Ta.95565	B-LRK77	2595	IWGSC_CSS_5BL_scaff_10720639	216	3207	1899-12-31 01:00:00	825	91434	6.72	1	PlasmaMembrane	Y
Traes_3AS_4C90AAB7C.1	Ta.96831	B-LRK78	2298	3A	92717590	92720699	1899-12-31 01:00:00	708	78711.7	6.63	1	PlasmaMembrane	N
Traes_7AS_2E34BE24F.1	Ta.97212	B-LRK79.1	2517	7A	65196191	65200544	1899-12-31 01:00:00	796	88220.1	6.58	1	PlasmaMembrane	Y
Traes_7DS_E04AB9CAF.1	Ta.97212	B-LRK79.2	2526	7D	135747896	135752450	1899-12-31 01:00:00	818	92184.4	6.15	2	Extracellular	N
Traes_2AL_103675181.1	Ta.97904	B-LRK80	2436	2A	235905163	235909844	1899-12-31 07:06:00	837	92041.4	7.68	1	PlasmaMembrane	Y
Traes_5BL_1A78BB372.1	Ta.97915	B-LRK81	2535	5B	205601658	205605613	1899-12-31 07:06:00	810	89530.8	6.55	0	PlasmaMembrane	Y
Traes_4BS_F47F3FC5F.1	Ta.98265	B-LRK82.1	2526	4B	180686839	180689628	1899-12-31 01:00:00	802	90463.4	7.02	1	PlasmaMembrane	Y
Traes_4DS_FD8D54634.1	Ta.98265	B-LRK82.2	2526	4D	35164225	35166884	1899-12-31 01:00:00	808	90558.2	7.25	1	PlasmaMembrane	Y
Traes_3DL_1D86669CA.1	Ta.98484	B-LRK83	2619	3D	52467279	52471910	1899-12-31 08:07:00	712	81360.3	5.44	1	PlasmaMembrane	N
Traes_7DL_08AD82091.1	Ta.99353	B-LRK84	2442	7D	211794775	211797431	1899-12-31 01:00:00	687	76993.5	5.62	1	PlasmaMembrane	N
Traes_1AS_788343393.1	Ta.99785	B-LRK85	1851	1A	118444010	118446058	1899-12-31 03:02:00	811	89893.6	5.73	1	PlasmaMembrane	Y
Traes_4AL_CEC8D8938.1		B-LRK87	1905	4A	98988983	98991743	1899-12-31 01:00:00	821	90632.4	6.01	1	PlasmaMembrane	Y
Traes_4AS_DC24386B6.1		B-LRK88	2157	IWGSC_CSS_4AS_scaff_3303482	976	3132	1899-12-31 01:00:00	802	88276.2	8.02	1	PlasmaMembrane	Y
Traes_4AS_F2525DB4F.1		B-LRK89	2226	4A	50239637	50242128	1899-12-31 03:02:00	837	93926.7	5.93	2	PlasmaMembrane	N
Traes_5BS_0B466F42F.1		B-LRK90	837	5B	4053009	4053978	1899-12-31 02:01:00	799	88896	6.05	1	PlasmaMembrane	Y
Traes_6DL_3E7AA2990.1		B-LRK91	2457	6D	119242278	119245057	1899-12-31 02:01:00	796	88019.8	6.58	1	PlasmaMembrane	Y

## Sheet: S3C File
	S3C File. Unigene clustering, nomenclature, chromosomal localization and charecterization of C-type Lectin Receptor Kinases.
				Chromosomal Localization
Gene ID	Unigene	Proposed gene name	CDS	Chromosome ID	From	To	Exon:Intron	Protein length	MW (Da)	pI	Transmembrane domains	Cellular Localization	Signal Peptide
Traes_3AS_DF3602FC6.1	Ta.72762	C-LRK1.1	1665	3AS|IWGSC_chr3AS_ab_k71_contigs_longerthan_200_3302927	3877	1905	1899-12-31 04:03:00	554	61243.4	9.05	2	PlasmaMembrane	Y
Traes_3B_4B079A969.1	Ta.72762	C-LRK1.2	1653	3B|IWGSC_chr3B_ab_k71_contigs_longerthan_200_10757203	7148	4077	1899-12-31 04:03:00	550	60685.8	9.11	1	PlasmaMembrane	Y
