# Supplementary material for: Molecular Characterization and Global Expression Analysis of Lectin Receptor Kinases in Bread Wheat (Triticum aestivum)
Source: PLoS One. 2016 Apr 25;11(4):e0153925. doi: 10.1371/journal.pone.0153925 (PMC4844157; doi:10.1371/journal.pone.0153925)
Supplement: S4 File — Genome and chromosome wide duplication events (paralogs) in (A) L-type and (B) B-type Lectin Receptor Kinases. (XLS) [file pone.0153925.s008.xls]

## Sheet: S4A File
		S4A File. Genome and chromosome wide duplication events (paralogs) in L-type Lectin Receptor Kinases.
				L-LRK
	A-genome					B-genome					D-genome
	Paralogous					Paralogous					Paralogous		% Identity	Duplication event
Chromosome no.	Gene ID		% Identity	Duplication event		Gene ID		% Identity	Duplication event		Gene ID
1
2	Traes_2AS_DE7DCB294.1	Traes_2AS_DE7DCB2941.1	1	Segmental duplication		Traes_2BL_3CFD5CA4D.1	Traes_2BL_B2279E4B1.1	0.885	NC		Traes_2DL_2E54F5CAE.1	Traes_2DL_CEF0E7EBC.1	0.85	NC
						Traes_2BS_80806CA5F.1	Traes_2BS_E02990F3C.1	0.878	Segmental duplication		Traes_2DS_2F53392D8.1	Traes_2DS_EAD1BE315.1	0.81	Tandem duplication
						Traes_2BS_8F481F00B.1	Traes_2BS_A2AEB0E66.1	0.824	Segmental duplication		Traes_2DL_93B7A68A4.1	Traes_2DL_93B7A68A41.1	1	NC
3
4
5
6	Traes_6AL_31148D0E2.1	Traes_6AL_6AA673AB6.1	0.928	Tandem duplication
	Traes_6AL_31148D0E2.1	Traes_6AL_D10C70707.1	0.93	Tandem duplication
7
	NC: Not categorized as tandem or segmental due to the localization of one or both genes at scaffolds.

## Sheet: S4B File
S4B File. Genome and chromosome wide duplication events (paralogs) in B-type Lectin Receptor Kinases.
	A-genome					B-genome					D-genome
	Paralogous					Paralogous					Paralogous
Chromosome no.	Gene ID		% Identity	Duplication event		Gene ID		% Identity	Duplication event		Gene ID		% Identity	Duplication event
1	Traes_1AS_231DA1EB5.1	Traes_1AS_48F12954A.1	0.867	NC		Traes_1BL_2B1696617.1	Traes_1BS_37426DBD4.1	0.827	Segmental duplication		Traes_1DL_88D7FAA30.1	Traes_1DS_7BA7D3B79.1	0.838	Segmental duplication
	Traes_1AS_231DA1EB5.1	Traes_1AS_A79E210D7.1	0.881	NC							Traes_1DL_88D7FAA30.1	Traes_1DS_84B6648C8.1	0.895	Segmental duplication
	Traes_1AS_231DA1EB5.1	Traes_1AS_C1574E3E3.1	0.835	NC							Traes_1DL_88D7FAA30.1	Traes_1DS_A712C8191.1	0.823	Segmental duplication
	Traes_1AS_48F12954A.1	Traes_1AS_7746E2A5A.1	0.8011	NC							Traes_1DS_7BA7D3B79.1	Traes_1DS_84B6648C8.1	0.826	Tandem duplication
	Traes_1AS_48F12954A.1	Traes_1AS_A79E210D7.1	0.846	NC							Traes_1DS_7BA7D3B79.1	Traes_1DS_A712C8191.1	0.8107	Tandem duplication
	Traes_1AS_48F12954A.1	Traes_1AS_C1574E3E3.1	0.827	NC							Traes_1DS_84B6648C8.1	Traes_1DS_A712C8191.1	0.8088	Tandem duplication
	Traes_1AS_A12E87FB6.1	Traes_1AS_C1574E3E3.1	0.9208	Tandem duplication
	Traes_1AS_A79E210D7.1	Traes_1AS_C1574E3E3.1	0.8285	NC
2	Traes_2AL_4E69B4802.1	Traes_2AL_53CDF7BCB1.1	0.8795	Segmental duplication		Traes_2BL_919DD0DC3.1	Traes_2BL_9B1857023.1	0.8458	NC		Traes_2DL_45299D667.1	Traes_2DL_68050749F.1	0.847	Segmental duplication
	Traes_2AL_8111BA8D1.1	Traes_2AL_E1CE84FD9.1	0.8601	NC		Traes_2BL_919DD0DC3.1	Traes_2BS_041F2A9B3.1	0.8143	NC		Traes_2DL_45299D667.1	Traes_2DS_578595DEE.1	0.8053	Segmental duplication
	Traes_2AS_6BBCB64C9.1	Traes_2AS_C913A8043.1	0.883	Tandem duplication		Traes_2BL_96F751C9E.1	Traes_2BL_9796D51EE.1	0.8976	Tandem duplication		Traes_2DL_458CEA548.1	Traes_2DL_A4CDA7A31.1	0.8534	NC
	Traes_2AS_6D85DB71D.1	Traes_2AS_A81A565CF.1	0.8974	NC		Traes_2BS_188C86AC7.1	Traes_2BS_188C86AC71.1	1	NC
3											Traes_3DL_0BA6A3FF4.1	Traes_3DL_180AEE715.1	0.894	NC
4	Traes_4AL_74EE13BCF.1	Traes_4AL_CF95F8A58.1	0.9817	NC
5						Traes_5BL_1A78BB372.1	Traes_5BL_35AB5F3FB.1	0.826	Tandem duplication		Traes_5DL_00C3DCD19.1	Traes_5DL_843613C21.1	0.825	NC
						Traes_5BL_1A78BB372.1	Traes_5BL_36BA4C8F6.1	0.804	Tandem duplication
						Traes_5BL_35AB5F3FB.1	Traes_5BL_36BA4C8F6.1	0.8092	Tandem duplication
						Traes_5BL_36BA4C8F6.1	Traes_5BL_9B7B31989.1	0.8377	Tandem duplication
						Traes_5BL_36BA4C8F6.1	Traes_5BL_AD2F525F4.1	0.838	Tandem duplication
						Traes_5BL_9B7B31989.1	Traes_5BL_AD2F525F4.1	0.842	Tandem duplication
						Traes_5BL_D403CBCC6.1	Traes_5BS_6004CA039.1	0.849	NC
6						Traes_6BL_8E665F159.1	Traes_6BL_99F6035F3.1	0.906	NC
7	Traes_7AL_43E61D0AB.1	Traes_7AL_462A8AD8D.1	0.8183	Segmental duplication		Traes_7BL_269D5A452.1	Traes_7BL_BAF53625C.1	0.839	Segmental duplication		Traes_7DL_08AD82091.1	Traes_7DL_E5B7879A5.1	0.8275	Segmental duplication
	Traes_7AL_43E61D0AB.1	Traes_7AL_AEAFC269B.1	0.8733	Tandem duplication							Traes_7DL_22C398742.1	Traes_7DL_2FD22B3DE.1	0.892	Segmental duplication
	Traes_7AL_462A8AD8D.1	Traes_7AL_AEAFC269B.1	0.8162	Segmental duplication							Traes_7DL_22C398742.1	Traes_7DL_7A8D7D6DF.1	0.827	NC
											Traes_7DL_22C398742.1	Traes_7DL_F765BC51F.1	0.8278	Tandem duplication
											Traes_7DL_22C398742.1	Traes_7DL_58914DA93.1	0.816	Tandem duplication
	NC: Not categorized as tandem or segmental due to the localization of one or both genes at scaffolds.										Traes_7DL_2FD22B3DE.1	Traes_7DL_7A8D7D6DF.1	0.8218	NC
											Traes_7DL_2FD22B3DE.1	Traes_7DL_F765BC51F.1	0.8232	Segmental duplication
											Traes_7DL_2FD22B3DE.1	Traes_7DL_58914DA93.1	0.8088	Segmental duplication
											Traes_7DL_49E53BDD5.1	Traes_7DL_49E53BDD51.1	1	NC
											Traes_7DL_49E53BDD5.1	Traes_7DL_7A8D7D6DF.1	0.807	NC
											Traes_7DL_49E53BDD5.1	Traes_7DL_F765BC51F.1	0.8199	NC
											Traes_7DL_3CAA1E243.1	Traes_7DL_EA65A8496.1	0.829	NC
											Traes_7DL_152C15E3A.1	Traes_7DL_23E42FB00.1	0.877	NC
											Traes_7DL_152C15E3A.1	Traes_7DL_F4B8F2F3B.1	0.8535	NC
											Traes_7DL_152C15E3A.1	Traes_7DL_2012CA3ED.1	0.857	NC
											Traes_7DL_23E42FB00.1	Traes_7DL_2012CA3ED.1	0.8395	NC
											Traes_7DL_F4B8F2F3B.1	Traes_7DL_2012CA3ED.1	0.8338	Segmental duplication
