# Supplementary material for: Molecular Characterization and Global Expression Analysis of Lectin Receptor Kinases in Bread Wheat (Triticum aestivum)
Source: PLoS One. 2016 Apr 25;11(4):e0153925. doi: 10.1371/journal.pone.0153925 (PMC4844157; doi:10.1371/journal.pone.0153925)
Supplement: S5 File — Predicted orthologs of (A) L-type and (B) B-type Lectin Receptor Kinases in Hordeum vulgare, Rice and Brachypodium distachyon. (XLS) [file pone.0153925.s009.xls]

## Sheet: S5A File
	S5A File. Predicted orthologs of L-type Lectin Receptor Kinases in Hordeum vulgare, Rice and Brachypodium distachyon.
L-LRK gene ID	Hordeum vulgare			Rice			Brachypodium distachyon
	Gene model ID	E value		Gene model ID	E value		Gene model ID	E value
Traes_1AS_986E58F04	MLOC_37576.2	0		LOC_Os07g03890.1	0		BRADI5G16760.1	0
Traes_1BS_A999A190E	MLOC_6817.1	0		LOC_Os07g03880.1	0		BRADI1G57690.1	0
Traes_1DS_852A49732	MLOC_12968.1	2e-178		LOC_Os05g03450.1	0		BRADI2G38080.1	0
Traes_1DS_BC52BD286	MLOC_6817.1	0		LOC_Os07g03880.1	0		BRADI1G57690.1	0
Traes_1DS_DEA870752	MLOC_37576.2	0		LOC_Os07g03890.1	0		BRADI1G57690.1	0
Traes_2AS_0085BE56F	MLOC_60699.1	0		LOC_Os01g57100.1	0		BRADI1G24160.1	0
Traes_2AS_1FA413046	MLOC_38752.1	0		LOC_Os09g09500.1	0		BRADI1G57810.1	0
Traes_2AS_CC78B66BD1	MLOC_7248.1	0		LOC_Os07g03840.1	0		BRADI1G57670.1	0
Traes_2AS_DE7DCB294	MLOC_4492.1	0		LOC_Os07g38800.1	0		BRADI1G23722.1	0
Traes_2AS_DE7DCB2941	MLOC_4492.1	0		LOC_Os07g38800.1	0		BRADI1G23722.1	0
Traes_2BL_023E3F06B	MLOC_77880.1	0		LOC_Os02g48210.1	3e-90		BRADI1G53947.1	0
Traes_2BL_227555978	MLOC_66280.1	0		LOC_Os06g22290.1	4e-99		BRADI5G19480.1	0
Traes_2BL_3CFD5CA4D	MLOC_57881.1	0		LOC_Os08g02996.1	0		BRADI1G28320.1	0
Traes_2BL_B2279E4B1	MLOC_57881.1	9e-149		LOC_Os08g03240.1	3e-152		BRADI3G14100.1	4e-158
Traes_2BS_16A9F7711	MLOC_4492.1	0		LOC_Os07g03830.1	0		BRADI1G57760.1	0
Traes_2BS_3C6D11BBA	MLOC_39533.1	0		LOC_Os07g38810.1	0		BRADI1G23690.1	0
Traes_2BS_710A67321	MLOC_39533.1	0		LOC_Os07g38810.1	0		BRADI1G23690.1	0
Traes_2BS_738200B57	MLOC_36562.1	0		LOC_Os07g38800.1	0		BRADI1G23730.1	0
Traes_2BS_80806CA5F	MLOC_39533.1	0		LOC_Os07g38810.1	0		BRADI1G23690.1	0
Traes_2BS_8F481F00B	MLOC_39533.1	0		LOC_Os07g38800.1	0		BRADI1G23730.1	0
Traes_2BS_A2AEB0E66	MLOC_37576.2	0		LOC_Os07g38800.1	0		BRADI1G23730.1	0
Traes_2BS_C85D617A4	MLOC_60699.1	0		LOC_Os01g57100.1	0		BRADI1G24160.1	0
Traes_2BS_C89692BC5	MLOC_15183.1	0		LOC_Os04g44900.1	0		BRADI1G48432.1	0
Traes_2BS_E02990F3C	MLOC_39533.1	0		LOC_Os07g38810.1	0		BRADI1G23690.1	0
Traes_2DL_2E54F5CAE	MLOC_57881.1	0		LOC_Os08g02996.1	0		BRADI1G28320.1	0
Traes_2DL_93B7A68A4	MLOC_77880.1	0		LOC_Os02g48210.1	1e-56		BRADI1G53947.1	0
Traes_2DL_93B7A68A41	MLOC_77880.1	0		LOC_Os02g48210.1	1e-56		BRADI1G53947.1	0
Traes_2DL_CEF0E7EBC	MLOC_56716.2	1e-171		LOC_Os08g03020.1	2e-160		BRADI3G14100.1	3e-164
Traes_2DS_2F53392D8	MLOC_68841.1	0		LOC_Os07g38800.1	0		BRADI1G23730.1	0
Traes_2DS_490FC1E2F	MLOC_36565.1	9e-90		LOC_Os07g38810.1	9e-96		BRADI1G23690.1	1e-103
Traes_2DS_5A96C7B53	MLOC_60699.1	0		LOC_Os01g57100.1	0		BRADI1G24160.1	0
Traes_2DS_92A6627F1	MLOC_39533.1	2e-102		LOC_Os07g38810.1	1e-79		BRADI1G23690.1	3e-87
Traes_2DS_C69824B98	MLOC_15183.1	0		LOC_Os04g44900.1	0		BRADI1G48432.1	0
Traes_2DS_EAD1BE315	MLOC_66630.1	0		LOC_Os07g38800.1	0		BRADI1G23730.1	0
Traes_2DS_F42A30504	MLOC_39533.1	0		LOC_Os07g38800.1	0		BRADI1G23722.1	0
Traes_3AS_80B17F967	MLOC_4492.1	0		LOC_Os07g18240.1	0		BRADI5G16760.1	0
Traes_3AS_C738D643E	MLOC_54049.1	0		LOC_Os06g22290.1	3e-55		BRADI1G53947.1	6e-176
Traes_3B_2D0A93CD5	MLOC_5810.1	0		LOC_Os07g18240.1	0		BRADI1G54160.1	0
Traes_3B_4F1976927	MLOC_60699.1	0		LOC_Os01g57100.1	0		BRADI2G51720.1	0
Traes_3B_60A00FE99	MLOC_4492.1	0		LOC_Os07g03860.1	0		BRADI1G57670.1	0
Traes_3B_8EF9B3C20	MLOC_4492.1	0		LOC_Os07g18240.1	0		BRADI5G16760.1	0
Traes_3B_F3759BC02	MLOC_38262.1	0		LOC_Os07g03810.1	0		BRADI1G54167.1	0
Traes_3B_F983BD30E	MLOC_54049.1	0		LOC_Os06g22290.1	4e-126		BRADI1G53947.1	0
Traes_3DL_DAC23AAA5	MLOC_38262.1	0		LOC_Os03g15250.1	0		BRADI1G57657.1	0
Traes_4AL_314A51CED	MLOC_57881.1	0		LOC_Os08g02996.1	0		BRADI1G28320.1	0
Traes_4AL_8C4927CF5	MLOC_39533.1	0		LOC_Os07g38810.1	0		BRADI1G23690.1	0
Traes_4BS_441D7FA4C	MLOC_57881.1	0		LOC_Os08g02996.1	0		BRADI1G28320.1	0
Traes_4BS_5AEFE4F30	MLOC_66502.1	0		LOC_Os09g16540.1	0		BRADI1G24135.1	3e-176
Traes_4DS_DE14905E2	MLOC_57881.1	0		LOC_Os08g02996.1	0		BRADI1G28320.1	0
Traes_5AL_85ADD8461	MLOC_64164.1	0		LOC_Os09g16540.1	0		BRADI1G24135.1	0
Traes_5AL_8D6016E0E	MLOC_65972.1	0		LOC_Os07g18240.1	0		BRADI1G09000.1	0
Traes_5AL_E3F2E3C4C	MLOC_59341.1	0		LOC_Os07g03830.1	0		BRADI1G57690.1	0
Traes_5BL_7C8F65A5E	MLOC_66630.1	0		LOC_Os04g44910.1	0		BRADI1G07237.1	0
Traes_5BL_7DC42A323	MLOC_37576.2	0		LOC_Os07g03830.1	0		BRADI1G57730.1	0
Traes_5BL_C7D0E1FEC	MLOC_64164.1	0		LOC_Os09g16540.1	0		BRADI3G14100.1	4e-177
Traes_5BL_DCFF5D65F	MLOC_70011.1	0		LOC_Os02g48210.1	0		BRADI3G53180.1	0
Traes_5BL_EBDF639DB	MLOC_4492.1	0		LOC_Os07g03820.1	0		BRADI1G57670.1	0
Traes_5BS_49D33A64D	MLOC_36565.1	3e-95		LOC_Os12g38610.1	3e-167		BRADI1G38317.1	7e-163
Traes_5BS_D8D6B7383	MLOC_66502.1	0		LOC_Os09g16540.1	0		BRADI1G24135.1	2e-175
Traes_5DL_029CEF556	MLOC_59341.1	0		LOC_Os07g03830.1	0		BRADI1G57730.1	0
Traes_5DL_24157A28D	MLOC_2862.2	3e-25		LOC_Os04g01874.1	2e-30		BRADI1G03277.1	1e-85
Traes_5DL_4412CB9C0	MLOC_11202.1	0		LOC_Os07g03900.1	0		BRADI1G57670.1	0
Traes_5DL_CA6849C97	MLOC_64164.1	0		LOC_Os09g16540.1	0		BRADI1G24135.1	5e-178
Traes_5DL_D62DD4357	MLOC_37576.2	0		LOC_Os09g09500.1	0		BRADI1G57730.1	0
Traes_5DL_E6718D616	MLOC_56180.2	0		LOC_Os08g03020.1	0		BRADI1G24160.1	0
Traes_5DL_F5459AE28	MLOC_65972.1	0		LOC_Os07g18240.1	0		BRADI1G09000.1	0
Traes_5DS_940304198	MLOC_36565.1	5e-116		LOC_Os12g38610.1	0		BRADI1G38317.1	0
Traes_5DS_D08009A8C	MLOC_66502.1	0		LOC_Os09g16540.1	0		BRADI1G24135.1	2e-174
Traes_6AL_18EFECE1A	MLOC_70011.1	0		LOC_Os02g48210.1	0		BRADI3G53180.1	0
Traes_6AL_31148D0E2	MLOC_65972.1	0		LOC_Os07g03880.1	0		BRADI1G09000.1	0
Traes_6AL_6AA673AB6	MLOC_65972.1	0		LOC_Os07g18240.1	0		BRADI1G09000.1	0
Traes_6AL_D10C70707	MLOC_65972.1	0		LOC_Os07g18240.1	0		BRADI1G09000.1	0
Traes_6AS_4478A363E	MLOC_56180.2	0		LOC_Os08g03020.1	0		BRADI1G24160.1	0
Traes_6AS_703FEDB1F	MLOC_16150.1	0		LOC_Os07g03810.1	0		BRADI1G57730.1	0
Traes_6DL_0627C21E2	MLOC_65972.1	0		LOC_Os07g03880.1	0		BRADI1G09000.1	0
Traes_6DL_1CE58E347	MLOC_21585.1	0		LOC_Os02g42780.1	0		BRADI3G49930.1	0
Traes_6DL_42A839B66	MLOC_70011.1	0		LOC_Os02g48210.1	0		BRADI3G53180.1	0
Traes_6DL_544B74CBB1	MLOC_6817.1	0		LOC_Os07g03810.1	0		BRADI1G57690.1	0
Traes_6DL_72A70B0D8	MLOC_7248.1	0		LOC_Os07g03820.1	0		BRADI5G16760.1	0
Traes_6DS_82E1E85A4	MLOC_16150.1	0		LOC_Os07g03830.1	0		BRADI1G54167.1	0
Traes_6DS_E40C27230	MLOC_65622.1	0		LOC_Os07g03820.1	0		BRADI5G16760.1	0
Traes_7AS_8AC1F55C6	MLOC_11202.1	0		LOC_Os07g03900.1	0		BRADI1G57740.1	0
Traes_7BL_0E6C75916	MLOC_7012.1	0		LOC_Os08g03020.1	3e-151		BRADI3G14100.1	1e-172
Traes_7DL_D07086F38	MLOC_66502.1	0		LOC_Os09g16540.1	0		BRADI1G24135.1	2e-169

## Sheet: S5B File
S5B File. Predicted orthologs of B-type Lectin Receptor Kinases in Hordeum vulgare, Rice and Brachypodium distachyon.
B-LRK gene ID	Hordeum vulgare			Rice			Brachypodium distachyon
	Gene model ID	E value		Gene model ID	E value		Gene model ID	E value
Traes_1AS_231DA1EB5	MLOC_59962.1	0		LOC_Os04g01310.1	0		BRADI3G41060.1	0
Traes_1AS_48F12954A	MLOC_79018.1	0		LOC_Os04g01310.1	0		BRADI1G05890.1	0
Traes_1AS_7746E2A5A	MLOC_73772.5	0		LOC_Os04g28780.1	0		BRADI1G05890.1	0
Traes_1AS_788343393	MLOC_59900.1	0		LOC_Os07g36780.1	0		BRADI1G25090.1	0
Traes_1AS_A12E87FB6	MLOC_24328.1	0		LOC_Os04g28780.1	0		BRADI1G05890.1	0
Traes_1AS_A79E210D7	MLOC_58864.1	0		LOC_Os04g01310.1	0		BRADI1G05890.1	0
Traes_1AS_C1574E3E3	MLOC_73772.5	0		LOC_Os04g01310.1	0		BRADI1G05890.1	0
Traes_1BL_2B1696617	MLOC_79018.1	0		LOC_Os04g01310.1	0		BRADI1G05890.1	0
Traes_1BL_386F2C588	MLOC_70828.3	0		LOC_Os01g66640.1	0		BRADI5G03127.1	0
Traes_1BL_7B735AEE6	MLOC_10596.1	0		LOC_Os01g48000.1	0		BRADI2G46180.1	0
Traes_1BS_37426DBD4	MLOC_73772.5	0		LOC_Os04g28780.1	0		BRADI1G05890.1	0
Traes_1BS_EB2042028	MLOC_68267.3	0		LOC_Os04g34390.1	0		BRADI2G34620.1	0
Traes_1DL_88D7FAA30	MLOC_58864.1	0		LOC_Os04g01310.1	0		BRADI1G05890.1	0
Traes_1DS_7868656E4	MLOC_68267.3	0		LOC_Os04g34330.1	0		BRADI2G34620.1	0
Traes_1DS_7BA7D3B79	MLOC_14626.1	0		LOC_Os04g28780.1	0		BRADI1G05890.1	0
Traes_1DS_84B6648C8	MLOC_59962.1	0		LOC_Os04g01310.1	0		BRADI3G41060.1	0
Traes_1DS_A712C8191	MLOC_44152.2	0		LOC_Os04g28780.1	0		BRADI1G05890.1	0
Traes_2AL_103675181	MLOC_57180.1	0		LOC_Os07g36544.2	0		BRADI5G23087.1	0
Traes_2AL_2A541092D	MLOC_32600.1	0		LOC_Os04g34390.1	0		BRADI5G09910.1	0
Traes_2AL_30F435469	MLOC_65195.5	0		LOC_Os04g23760.1	0		BRADI4G05730.1	0
Traes_2AL_44D9171C8	MLOC_64993.1	0		LOC_Os04g34330.1	0		BRADI5G09900.1	0
Traes_2AL_4E6969489	MLOC_13663.1	0		LOC_Os09g37800.1	0		BRADI5G22980.1	0
Traes_2AL_4E69B4802	MLOC_73772.5	0		LOC_Os04g01310.1	0		BRADI1G05890.1	0
Traes_2AL_50CD27326	MLOC_64447.2	0		LOC_Os07g36544.2	0		BRADI5G23110.1	0
Traes_2AL_53CDF7BCB1	MLOC_44152.2	0		LOC_Os04g01310.1	0		BRADI1G05890.1	0
Traes_2AL_581043828	MLOC_59582.1	0		LOC_Os09g37800.1	0		BRADI5G23060.1	0
Traes_2AL_6949EAB31	MLOC_63702.2	0		LOC_Os04g34270.1	0		BRADI5G09910.1	0
Traes_2AL_8111BA8D1	MLOC_53969.5	0		LOC_Os09g37800.1	0		BRADI5G22930.1	0
Traes_2AL_8E2CC1BE7	MLOC_14966.9	0		LOC_Os02g13965.1	0		BRADI3G09005.1	0
Traes_2AL_A9D66A1CD	MLOC_57947.1	0		LOC_Os04g34420.1	0		BRADI5G09910.1	0
Traes_2AL_AD9BB63BB	MLOC_12551.2	0		LOC_Os04g34250.1	0		BRADI5G09900.1	0
Traes_2AL_BDC8DD6C7	MLOC_32600.1	0		LOC_Os04g34390.1	0		BRADI1G33650.1	0
Traes_2AL_E1CE84FD9	MLOC_59972.7	0		LOC_Os09g37800.1	0		BRADI5G22930.1	0
Traes_2AS_6BBCB64C9	MLOC_51311.3	0		LOC_Os04g12540.1	0		BRADI5G02980.1	0
Traes_2AS_6D85DB71D	MLOC_57064.4	0		LOC_Os09g37800.1	0		BRADI4G37230.1	0
Traes_2AS_A81A565CF	MLOC_57064.4	0		LOC_Os09g37800.1	0		BRADI4G37230.1	0
Traes_2AS_C913A8043	MLOC_51311.3	0		LOC_Os04g12540.1	0		BRADI5G02980.1	0
Traes_2AS_DC6CBAF4F	MLOC_70828.3	0		LOC_Os07g36780.1	0		BRADI1G25090.1	0
Traes_2BL_123BBE98E1	MLOC_32600.1	0		LOC_Os04g34390.1	0		BRADI5G09900.1	0
Traes_2BL_1AA6EDD1F	MLOC_57947.1	0		LOC_Os04g34290.1	0		BRADI1G33640.1	0
Traes_2BL_1D02FD6D7	MLOC_57180.1	0		LOC_Os07g36544.2	0		BRADI5G23087.1	0
Traes_2BL_2C7DDA321	MLOC_12551.2	0		LOC_Os04g34250.1	0		BRADI5G09900.1	0
Traes_2BL_3E3CBD75F	MLOC_59582.1	0		LOC_Os09g37800.1	0		BRADI5G23060.1	0
Traes_2BL_8558CA8F4	MLOC_59582.1	0		LOC_Os09g37800.1	0		BRADI5G23060.1	0
Traes_2BL_919DD0DC3	MLOC_44152.2	0		LOC_Os04g01310.1	0		BRADI1G05890.1	0
Traes_2BL_96F751C9E	MLOC_53969.5	0		LOC_Os09g37800.1	0		BRADI5G22930.1	0
Traes_2BL_9796D51EE	MLOC_59972.7	0		LOC_Os09g37800.1	0		BRADI5G22930.1	0
Traes_2BL_9B1857023	MLOC_73772.5	0		LOC_Os04g01310.1	0		BRADI1G05890.1	0
Traes_2BL_A245B34ED	MLOC_11271.2	0		LOC_Os09g37800.1	0		BRADI5G22930.1	0
Traes_2BL_D195BD715	MLOC_57390.1	0		LOC_Os03g35600.1	0		BRADI2G51842.1	0
Traes_2BL_ECBEB63EC	MLOC_57947.1	0		LOC_Os04g34420.1	0		BRADI5G09910.1	0
Traes_2BL_FF82E196C	MLOC_49472.1	0		LOC_Os07g36544.2	5e-177		BRADI5G23110.1	0
Traes_2BS_041F2A9B3	MLOC_4317.1	0		LOC_Os04g28780.1	0		BRADI3G41060.1	0
Traes_2BS_188C86AC7	MLOC_60803.1	0		LOC_Os03g35600.1	0		BRADI1G25187.1	0
Traes_2BS_188C86AC71	MLOC_60803.1	0		LOC_Os03g35600.1	0		BRADI1G25187.1	0
Traes_2BS_71A3DD006	MLOC_57064.4	0		LOC_Os09g37800.1	0		BRADI4G37230.1	0
Traes_2BS_857F08A1F	MLOC_51311.3	0		LOC_Os04g12540.1	0		BRADI5G02980.1	0
Traes_2BS_969FDA18E	MLOC_64993.1	0		LOC_Os04g34330.1	0		BRADI5G09910.1	0
Traes_2BS_EA063BB91	MLOC_70828.3	0		LOC_Os07g36780.1	0		BRADI1G25090.1	0
Traes_2DL_1DD4B1069	MLOC_11271.2	0		LOC_Os09g37800.1	0		BRADI5G23060.1	0
Traes_2DL_45299D667	MLOC_44152.2	0		LOC_Os04g01310.1	0		BRADI1G05890.1	0
Traes_2DL_458CEA548	MLOC_53969.5	0		LOC_Os09g37800.1	0		BRADI5G22930.1	0
Traes_2DL_475269B87	MLOC_14966.9	0		LOC_Os02g13965.1	0		BRADI3G09005.1	0
Traes_2DL_68050749F	MLOC_73772.5	0		LOC_Os04g01310.1	0		BRADI1G05890.1	0
Traes_2DL_A4CDA7A31	MLOC_59972.7	0		LOC_Os09g37800.1	0		BRADI5G22930.1	0
Traes_2DL_B0BBBEE64	MLOC_53969.5	0		LOC_Os09g37800.1	0		BRADI5G22930.1	0
Traes_2DL_B183C7D551	MLOC_32600.1	0		LOC_Os04g34390.1	0		BRADI5G09910.1	0
Traes_2DL_D2128C5CE	MLOC_64993.1	0		LOC_Os04g34330.1	0		BRADI5G09900.1	0
Traes_2DS_0DF3BAA5D	MLOC_51311.3	0		LOC_Os04g12580.1	0		BRADI5G02980.1	0
Traes_2DS_157E4A557	MLOC_64993.1	0		LOC_Os04g34390.1	0		BRADI5G09910.1	0
Traes_2DS_3CBEF7AD0	MLOC_57064.4	0		LOC_Os09g37800.1	0		BRADI4G37190.1	0
Traes_2DS_578595DEE	MLOC_4317.1	0		LOC_Os04g28780.1	0		BRADI3G41060.1	0
Traes_2DS_75FFCEDA7	MLOC_57343.8	0		LOC_Os04g34390.1	0		BRADI1G06280.1	0
Traes_2DS_E036793DB	MLOC_70828.3	0		LOC_Os07g36780.1	0		BRADI1G25090.1	0
Traes_2DS_FAD40AF88	MLOC_57064.4	0		LOC_Os09g37800.1	0		BRADI4G37230.1	0
Traes_3AL_14FC597EB	MLOC_54586.1	0		LOC_Os01g47840.1	0		BRADI2G46140.1	0
Traes_3AL_263E24D86	MLOC_4317.1	0		LOC_Os04g01310.1	0		BRADI3G41060.1	0
Traes_3AL_3CA8601C3	MLOC_56692.1	0		LOC_Os01g47820.1	0		BRADI2G46140.1	0
Traes_3AL_D3D600952	MLOC_1317.1	0		LOC_Os01g47810.1	0		BRADI2G46097.1	0
Traes_3AS_4C90AAB7C	MLOC_18429.1	0		LOC_Os01g12410.1	0		BRADI2G07337.1	0
Traes_3AS_EBFC05FC6	MLOC_71028.3	0		LOC_Os06g29810.2	0		BRADI1G42377.1	0
Traes_3B_09A7E7C00	MLOC_4317.1	0		LOC_Os04g01310.1	0		BRADI3G41060.1	0
Traes_3B_21BB9EE78	MLOC_71028.3	0		LOC_Os06g29810.2	0		BRADI1G42377.1	0
Traes_3B_23DA36C39	MLOC_62298.6	0		LOC_Os01g57560.1	0		BRADI2G20687.1	0
Traes_3B_2FE8DD8BF	MLOC_54586.1	0		LOC_Os01g47840.1	0		BRADI2G46097.1	0
Traes_3B_45152384B	MLOC_14788.3	0		LOC_Os01g12290.1	0		BRADI2G07310.1	0
Traes_3B_64DFEB19C	MLOC_1317.1	0		LOC_Os01g47810.1	0		BRADI2G46097.1	0
Traes_3B_7287069D2	MLOC_57390.1	0		LOC_Os03g35600.1	0		BRADI2G51940.1	0
Traes_3B_8EA5A93A1	MLOC_72147.6	8e-85		LOC_Os09g37800.1	1e-49		BRADI4G24520.1	0
Traes_3B_A0F11FE81	MLOC_10596.1	0		LOC_Os01g48000.1	0		BRADI2G46180.1	0
Traes_3B_D022EC2FC	MLOC_56304.1	0		LOC_Os03g35600.1	0		BRADI2G51947.1	0
Traes_3B_FDE494BB4	MLOC_51843.2	0		LOC_Os04g01310.1	0		BRADI1G75950.1	0
Traes_3DL_0BA6A3FF4	MLOC_34512.2	0		LOC_Os09g37800.1	0		BRADI5G22930.1	0
Traes_3DL_180AEE715	MLOC_34512.2	5e-61		LOC_Os09g37800.1	7e-53		BRADI4G24520.1	0
Traes_3DL_1D86669CA	MLOC_39471.1	0		LOC_Os07g36544.2	0		BRADI2G51917.1	0
Traes_3DL_1E1F54063	MLOC_56692.1	0		LOC_Os01g47820.1	0		BRADI2G46140.1	0
Traes_4AL_26308ED6D	MLOC_4317.1	0		LOC_Os04g28780.1	0		BRADI3G41060.1	0
Traes_4AL_376574E73	MLOC_16854.1	0		LOC_Os11g03820.1	0		BRADI4G26460.1	0
Traes_4AL_5B5B861D1	MLOC_63679.1	0		LOC_Os03g30890.1	0		BRADI4G43690.1	0
Traes_4AL_74EE13BCF	MLOC_13365.1	6e-162		LOC_Os06g41510.1	8e-143		BRADI4G12650.1	3e-111
Traes_4AL_CEC8D8938	MLOC_16853.2	8e-161		LOC_Os11g03880.1	0		BRADI2G28137.1	0
Traes_4AL_CF95F8A58	MLOC_13365.1	1e-161		LOC_Os06g41510.1	4e-141		BRADI4G12650.1	1e-111
Traes_4AS_DC24386B6	MLOC_14351.1	0		LOC_Os04g23760.1	0		BRADI4G05530.1	0
Traes_4AS_F2525DB4F	MLOC_51733.1	0		LOC_Os01g66610.1	0		BRADI2G57392.1	0
Traes_4BS_088611AA4	MLOC_53722.9	0		LOC_Os06g37750.1	1e-115		BRADI3G21580.1	0
Traes_4BS_0E8412517	MLOC_59962.1	0		LOC_Os04g28780.1	0		BRADI1G05890.1	0
Traes_4BS_E51D6FDDA	MLOC_60096.2	0		LOC_Os03g35600.1	0		BRADI5G23290.1	0
Traes_4BS_EF4C8D5D3	MLOC_16854.3	0		LOC_Os11g03820.1	0		BRADI4G26460.1	0
Traes_4BS_F47F3FC5F	MLOC_16853.2	0		LOC_Os12g03690.1	0		BRADI2G28137.1	0
Traes_4DS_1A26DEA9F	MLOC_60096.2	0		LOC_Os07g36544.2	0		BRADI5G23290.1	0
Traes_4DS_1A9CDE9CB	MLOC_16854.1	0		LOC_Os11g03820.1	0		BRADI4G26460.1	0
Traes_4DS_314D29362	MLOC_53722.9	0		LOC_Os06g37750.1	1e-113		BRADI3G21580.1	0
Traes_4DS_FD8D54634	MLOC_16853.2	0		LOC_Os12g03690.1	0		BRADI2G28137.1	0
Traes_5AL_477A14FEE	MLOC_73772.5	0		LOC_Os04g01310.1	0		BRADI1G05890.1	0
Traes_5BL_0634D8863	MLOC_71628.3	0		LOC_Os09g37800.1	0		BRADI4G37190.1	0
Traes_5BL_1A78BB372	MLOC_57064.4	0		LOC_Os09g37800.1	0		BRADI4G37230.1	0
Traes_5BL_35AB5F3FB	MLOC_57064.4	0		LOC_Os09g37800.1	0		BRADI4G37230.1	0
Traes_5BL_36BA4C8F6	MLOC_57064.4	0		LOC_Os09g37800.1	0		BRADI4G37230.1	0
Traes_5BL_37536803D1	MLOC_45136.1	0		LOC_Os03g62180.2	0		BRADI1G02440.1	0
Traes_5BL_6E99418D1	MLOC_56692.1	0		LOC_Os01g47820.1	0		BRADI2G46140.1	0
Traes_5BL_76435E271	MLOC_67945.1	0		LOC_Os09g28180.1	0		BRADI4G32027.1	0
Traes_5BL_9B7B31989	MLOC_57064.4	0		LOC_Os09g37800.1	0		BRADI4G37230.1	0
Traes_5BL_AD2F525F4	MLOC_57064.4	0		LOC_Os09g37800.1	0		BRADI4G37230.1	0
Traes_5BL_D403CBCC6	MLOC_79018.1	0		LOC_Os04g28780.1	0		BRADI1G05890.1	0
Traes_5BL_DFFA40472	MLOC_63679.1	0		LOC_Os03g30890.1	0		BRADI4G43690.1	0
Traes_5BL_FEEEBC4F0	MLOC_57064.4	0		LOC_Os09g37800.1	0		BRADI4G37230.1	0
Traes_5BS_0B466F42F	MLOC_75372.1	1e-146		LOC_Os01g10710.1	1e-118		BRADI4G41920.1	3e-111
Traes_5BS_6004CA039	MLOC_59962.1	0		LOC_Os04g01310.1	0		BRADI1G05890.1	0
Traes_5BS_D58B83EFC	MLOC_70436.1	0		LOC_Os12g44320.1	0		BRADI4G00206.1	0
Traes_5DL_00C3DCD19	MLOC_57064.4	0		LOC_Os09g37800.1	0		BRADI4G37230.1	0
Traes_5DL_0E4FC1265	MLOC_57064.4	0		LOC_Os09g37800.1	0		BRADI4G37230.1	0
Traes_5DL_3538F3605	MLOC_57064.4	0		LOC_Os09g37800.1	0		BRADI4G37230.1	0
Traes_5DL_6DCCA1704	MLOC_50612.1	0		LOC_Os03g30890.1	0		BRADI4G43690.1	0
Traes_5DL_75A33BF74	MLOC_59962.1	0		LOC_Os04g01310.1	0		BRADI1G05890.1	0
Traes_5DL_843613C21	MLOC_57064.4	0		LOC_Os09g37800.1	0		BRADI4G37230.1	0
Traes_5DL_91EFA6E79	MLOC_63679.1	0		LOC_Os03g30890.1	0		BRADI4G43690.1	0
Traes_5DL_D58768AC8	MLOC_56692.1	0		LOC_Os01g47820.1	0		BRADI2G46140.1	0
Traes_6AL_149A16A84	MLOC_51311.1	0		LOC_Os04g12540.1	0		BRADI3G47390.1	0
Traes_6AL_447A64865	MLOC_72147.2	8e-158		LOC_Os09g37800.1	8e-119		BRADI5G23067.1	0
Traes_6AL_5BCFB7544	MLOC_14938.1	0		LOC_Os12g07800.1	0		BRADI3G09977.1	0
Traes_6AL_A88A8576C	MLOC_11617.1	0		LOC_Os06g40030.1	0		BRADI1G36720.1	0
Traes_6BL_7D5B2DA20	MLOC_51311.3	0		LOC_Os04g12540.1	0		BRADI3G47390.1	0
Traes_6BL_8E665F159	MLOC_34512.2	0		LOC_Os09g37800.1	0		BRADI5G22930.1	0
Traes_6BL_8ED89F129	MLOC_72147.2	0		LOC_Os09g37800.1	0		BRADI5G23060.1	0
Traes_6BL_99F6035F3	MLOC_34512.2	0		LOC_Os09g37800.1	0		BRADI5G22930.1	0
Traes_6DL_2DA784B93	MLOC_51311.3	0		LOC_Os04g12540.1	0		BRADI3G47390.1	0
Traes_6DL_3E7AA2990	MLOC_14938.1	0		LOC_Os12g07800.1	0		BRADI3G09977.1	0
Traes_6DL_BB89C4FC1	MLOC_34512.2	0		LOC_Os09g37800.1	0		BRADI5G22930.1	0
Traes_7AL_1A15283C9	MLOC_13663.1	0		LOC_Os09g37800.1	0		BRADI5G23060.1	0
Traes_7AL_43E61D0AB	MLOC_57343.8	0		LOC_Os04g34290.1	0		BRADI1G33650.1	0
Traes_7AL_462A8AD8D	MLOC_70402.2	0		LOC_Os04g34290.1	0		BRADI1G33640.1	0
Traes_7AL_71D0C034F	MLOC_65257.5	0		LOC_Os06g40030.1	0		BRADI1G36720.1	0
Traes_7AL_A17A9C1B0	MLOC_10440.6	0		LOC_Os04g23720.1	0		BRADI4G41920.1	0
Traes_7AL_AEAFC269B	MLOC_57343.8	0		LOC_Os04g34290.1	0		BRADI1G06280.1	0
Traes_7AS_2E34BE24F	MLOC_71028.3	0		LOC_Os06g29810.2	0		BRADI1G42377.1	0
Traes_7BL_269D5A452	MLOC_60266.1	0		LOC_Os06g40030.1	0		BRADI1G36720.1	0
Traes_7BL_BAF53625C	MLOC_65257.5	0		LOC_Os06g40030.1	0		BRADI1G36720.1	0
Traes_7DL_08AD82091	MLOC_18840.1	0		LOC_Os01g66640.1	0		BRADI3G27197.1	0
Traes_7DL_152C15E3A	MLOC_60266.1	0		LOC_Os06g40030.1	0		BRADI1G36720.1	0
Traes_7DL_2012CA3ED	MLOC_65257.5	0		LOC_Os06g40030.1	0		BRADI1G36720.1	0
Traes_7DL_22C398742	MLOC_70402.2	0		LOC_Os04g34290.1	0		BRADI1G33640.1	0
Traes_7DL_23E42FB00	MLOC_60266.1	0		LOC_Os06g40030.1	0		BRADI1G36720.1	0
Traes_7DL_2FD22B3DE	MLOC_70402.2	0		LOC_Os04g34290.1	0		BRADI1G33640.1	0
Traes_7DL_30BEA5888	MLOC_13663.1	0		LOC_Os09g37800.1	0		BRADI5G23060.1	0
Traes_7DL_3CAA1E243	MLOC_13365.1	0		LOC_Os06g41510.1	0		BRADI3G47390.1	2e-151
Traes_7DL_49E53BDD5	MLOC_57343.8	0		LOC_Os04g34290.1	0		BRADI1G33650.1	0
Traes_7DL_49E53BDD51	MLOC_57343.8	0		LOC_Os04g34290.1	0		BRADI1G33650.1	0
Traes_7DL_58914DA93	MLOC_34521.1	0		LOC_Os04g34290.1	0		BRADI1G06280.1	0
Traes_7DL_77D234B1C	MLOC_10440.4	0		LOC_Os04g23720.1	0		BRADI4G41920.1	0
Traes_7DL_7A8D7D6DF	MLOC_57343.8	0		LOC_Os04g34290.1	0		BRADI1G33650.1	0
Traes_7DL_ACD8198F1	MLOC_13365.1	0		LOC_Os06g41510.1	0		BRADI3G47390.1	2e-140
Traes_7DL_E5B7879A5	MLOC_18840.1	0		LOC_Os07g36780.1	0		BRADI3G27197.1	0
Traes_7DL_EA65A8496	MLOC_13365.1	0		LOC_Os06g41510.1	0		BRADI3G47390.1	7e-175
Traes_7DL_F4B8F2F3B	MLOC_11617.1	0		LOC_Os06g40030.1	0		BRADI1G36720.1	0
Traes_7DL_F765BC51F	MLOC_57343.8	0		LOC_Os04g34290.1	0		BRADI1G33650.1	0
Traes_7DS_45FF52B59	MLOC_7740.1	0		LOC_Os06g06930.1	0		BRADI1G48380.1	0
Traes_7DS_E04AB9CAF	MLOC_71028.3	0		LOC_Os06g29810.2	0		BRADI1G42377.1	0
