# Supplementary material for: Molecular Characterization and Global Expression Analysis of Lectin Receptor Kinases in Bread Wheat (Triticum aestivum)
Source: PLoS One. 2016 Apr 25;11(4):e0153925. doi: 10.1371/journal.pone.0153925 (PMC4844157; doi:10.1371/journal.pone.0153925)
Supplement: S6 File — Annotation of (A) L-type, (B) B-type and (C) C-type Lectin Receptor Kinases using various database at e-value 10–6. (XLS) [file pone.0153925.s010.xls]

## Sheet: S6A File
	S6A File. Annotation of L-type Lectin Receptor Kinases using various database at e-value 10-6.
Gene ID	NCBI-Non Redundant Protein Database	UNIPROT/ SWISSPROT	UNIREF	Arabidopsis thaliana TAIR10 Database	Triticum aestivum Unigene Database
Traes_1BS_A999A190E.1	EMT19416.1 Lectin-domain containing receptor kinase A4.2 [Aegilops tauschii]	O80939	UniRef100_R7WAW0	AT2G37710.1	Ta.68026
Traes_1DS_BC52BD286.1	EMT19416.1 Lectin-domain containing receptor kinase A4.2 [Aegilops tauschii]	O80939	UniRef100_R7WAW0	AT2G37710.1	Ta.68026
Traes_2AS_CC78B66BD1.1	EMT18019.1 Lectin-domain containing receptor kinase A4.3 [Aegilops tauschii]	Q9M345	UniRef100_R7WEK8	AT3G53810.1	Ta.227462
Traes_2AS_0085BE56F.1	EMS67946.1 L-type lectin-domain containing receptor kinase IX.1 [Triticum urartu]	Q9LXA5	UniRef100_M8A7E8	AT5G10530.1	Ta.217638
Traes_2AS_DE7DCB294.1	EMT31035.1 Lectin-domain containing receptor kinase A4.3 [Aegilops tauschii]	O80939	UniRef100_T1LCI8	AT2G37710.1	Ta.90269
Traes_2AS_DE7DCB2941.1	EMT31035.1 Lectin-domain containing receptor kinase A4.3 [Aegilops tauschii]	O80939	UniRef100_T1LCI8	AT2G37710.1	Ta.90269
Traes_2AS_1FA413046.1	EMS46773.1 L-type lectin-domain containing receptor kinase IV.1 [Triticum urartu]	O80939	UniRef100_M7Y9L8	AT2G37710.1	Ta.47348
Traes_2BL_023E3F06B.1	EMT08611.1 Lectin-domain containing receptor kinase A4.2 [Aegilops tauschii]	Q9FG33	UniRef100_M0Z6K5	AT5G06740.1	Ta.110455
Traes_2BL_3CFD5CA4D.1	EMT13949.1 Lectin-domain containing receptor kinase A4.2 [Aegilops tauschii]	Q9LXA5	UniRef100_R7W8J1	AT5G10530.1	Ta.202469
Traes_2BS_80806CA5F.1	EMT08163.1 Lectin-domain containing receptor kinase A4.3 [Aegilops tauschii]	O80939	UniRef100_M8BYZ5	AT2G37710.1	Ta.52865
Traes_2BS_8F481F00B.1	EMT05864.1 Lectin-domain containing receptor kinase A4.2 [Aegilops tauschii]	O80939	UniRef100_M8AWR5	AT2G37710.1	Ta.88216
Traes_2BS_738200B57.1	ACL36482.1 lectin receptor-type kinase [Aegilops tauschii]	O80939	UniRef100_B8XSN7	AT2G37710.1	Ta.90270
Traes_2BS_3C6D11BBA.1	ACL36481.1 lectin receptor-type kinase [Aegilops tauschii]	Q9M345	UniRef100_B8XSN6	AT3G53810.1	Ta.77915
Traes_2BS_A2AEB0E66.1	XP_003562844.1 PREDICTED: L-type lectin-domain containing receptor kinase IV.1-like [Brachypodium distachyon]	O80939	UniRef100_I1GT36	AT2G37710.1	Ta.51684
Traes_2BS_E02990F3C.1	XP_003562839.1 PREDICTED: L-type lectin-domain containing receptor kinase IV.1-like [Brachypodium distachyon]	O80939	UniRef100_I1GT31	AT2G37710.1	Ta.52865
Traes_2BS_C89692BC5.1	EMT06785.1 Lectin-domain containing receptor kinase A4.3 [Aegilops tauschii]	O81291	UniRef100_M0UWY8	AT4G02420.1	Ta.51667
Traes_2BS_710A67321.1	EMT24756.1 Lectin-domain containing receptor kinase A4.3 [Aegilops tauschii]	O80939	UniRef100_M0W0N4	AT2G37710.1	Ta.87727
Traes_2BS_16A9F7711.1	EMS46772.1 L-type lectin-domain containing receptor kinase IV.3 [Triticum urartu]	O80939	UniRef100_M7YHU0	AT2G37710.1
Traes_2BS_C85D617A4.1	EMS67946.1 L-type lectin-domain containing receptor kinase IX.1 [Triticum urartu]	Q9LXA5	UniRef100_M8A7E8	AT5G10530.1	Ta.217638
Traes_2DL_2E54F5CAE.1	EMT26325.1 Lectin-domain containing receptor kinase A4.2 [Aegilops tauschii]	Q9LXA5	UniRef100_M8BMW9	AT5G10530.1	Ta.202469
Traes_2DS_5A96C7B53.1	EMS67946.1 L-type lectin-domain containing receptor kinase IX.1 [Triticum urartu]	Q9LXA5	UniRef100_M8A7E8	AT5G10530.1	Ta.217638
Traes_2DS_C69824B98.1	EMT06785.1 Lectin-domain containing receptor kinase A4.3 [Aegilops tauschii]	Q9M345	UniRef100_M8AYP4	AT3G53810.1	Ta.51667
Traes_2DS_2F53392D8.1	EMT08193.1 Lectin-domain containing receptor kinase A4.2 [Aegilops tauschii]	O80939	UniRef100_M8BZ26	AT2G37710.1	Ta.90270
Traes_2DS_F42A30504.1	EMT31035.1 Lectin-domain containing receptor kinase A4.3 [Aegilops tauschii]	O80939	UniRef100_M8C175	AT2G37710.1	Ta.90269
Traes_3AS_80B17F967.1	EMS51445.1 L-type lectin-domain containing receptor kinase IV.1 [Triticum urartu]	Q9M345	UniRef100_M0W8J7	AT3G53810.1	Ta.200627
Traes_3B_8EF9B3C20.1	EMT26843.1 Lectin-domain containing receptor kinase A4.3 [Aegilops tauschii]	O80939	UniRef100_M0W8J7	AT2G37710.1	Ta.200621
Traes_3B_2D0A93CD5.1	XP_003561303.1 PREDICTED: L-type lectin-domain containing receptor kinase IV.1-like [Brachypodium distachyon]	O80939	UniRef100_I1H2P0	AT2G37710.1	Ta.225723
Traes_3B_4F1976927.1	EMS45957.1 L-type lectin-domain containing receptor kinase IX.1 [Triticum urartu]	Q9LXA5	UniRef100_M7YFL8	AT5G10530.1	Ta.50805
Traes_3B_F3759BC02.1	XP_003557392.1 PREDICTED: L-type lectin-domain containing receptor kinase IV.1-like [Brachypodium distachyon]	O80939	UniRef100_M0VXQ0	AT2G37710.1	Ta.52540
Traes_3B_60A00FE99.1	EMT32678.1 Lectin-domain containing receptor kinase A4.3 [Aegilops tauschii]	O80939	UniRef100_M8CEP6	AT2G37710.1	Ta.106108
Traes_3B_F983BD30E.1	EMT13656.1 Lectin-domain containing receptor kinase A4.2 [Aegilops tauschii]	Q9FG33	UniRef100_N1QYC5	AT5G06740.1	Ta.87858
Traes_3DL_DAC23AAA5.1	XP_002436928.1 hypothetical protein SORBIDRAFT_10g011170 [Sorghum bicolor]	O80939	UniRef100_C5Z961	AT2G37710.1	Ta.106108
Traes_4AL_8C4927CF5.1	ADK62373.1 lectin receptor kinase [Triticum aestivum]	Q9M345	UniRef100_E7CWB5	AT3G53810.1	Ta.41847
Traes_4AL_314A51CED.1	EMT01122.1 Lectin-domain containing receptor kinase A4.2 [Aegilops tauschii]	Q9LXA5	UniRef100_R7W250	AT5G10530.1	Ta.132353
Traes_4BS_5AEFE4F30.1	BAJ88727.1 predicted protein [Hordeum vulgare subsp. vulgare]	Q9LXA5	UniRef100_F2D0V6	AT5G10530.1	Ta.53589
Traes_4BS_441D7FA4C.1	EMT01122.1 Lectin-domain containing receptor kinase A4.2 [Aegilops tauschii]	Q9LXA5	UniRef100_R7W250	AT5G10530.1	Ta.132353
Traes_4DS_DE14905E2.1	EMT01122.1 Lectin-domain containing receptor kinase A4.2 [Aegilops tauschii]	Q9LXA5	UniRef100_R7W250	AT5G10530.1	Ta.132353
Traes_5AL_E3F2E3C4C.1	EMS64362.1 L-type lectin-domain containing receptor kinase IV.1 [Triticum urartu]	O80939	UniRef100_M7ZW89	AT2G37710.1	Ta.90140
Traes_5AL_85ADD8461.1	EMS48769.1 L-type lectin-domain containing receptor kinase IX.1 [Triticum urartu]	Q9LXA5	UniRef100_M7ZL04	AT5G10530.1
Traes_5AL_8D6016E0E.1	EMS64361.1 L-type lectin-domain containing receptor kinase IV.2 [Triticum urartu]	Q9M345	UniRef100_M7ZXG6	AT3G53810.1	Ta.87445
Traes_5BL_7C8F65A5E.1	BAJ98654.1 predicted protein [Hordeum vulgare subsp. vulgare]	Q9M345	UniRef100_M0Y844	AT3G53810.1	Ta.40708
Traes_5BL_EBDF639DB.1	EMT10212.1 Lectin-domain containing receptor kinase A4.2 [Aegilops tauschii]	O80939	UniRef100_M8B0E3	AT2G37710.1	Ta.88965
Traes_5BL_C7D0E1FEC.1	EMT08078.1 Lectin-domain containing receptor kinase A4.2 [Aegilops tauschii]	Q9LXA5	UniRef100_M8BYQ1	AT5G10530.1
Traes_5BL_DCFF5D65F.1	EAY87267.1 hypothetical protein OsI_08669 [Oryza sativa Indica Group]	Q9FG33	UniRef100_I1P3J4	AT5G06740.1	Ta.25542
Traes_5BS_D8D6B7383.1	BAJ88727.1 predicted protein [Hordeum vulgare subsp. vulgare]	Q9LXA5	UniRef100_F2D0V6	AT5G10530.1	Ta.53589
Traes_5DL_CA6849C97.1	EMT08078.1 Lectin-domain containing receptor kinase A4.2 [Aegilops tauschii]	Q9LXA5	UniRef100_M8BYQ1	AT5G10530.1
Traes_5DL_029CEF556.1	EMT21877.1 Lectin-domain containing receptor kinase A4.3 [Aegilops tauschii]	O80939	UniRef100_M8C4C2	AT2G37710.1	Ta.74317
Traes_5DL_E6718D616.1	EMT06702.1 Lectin-domain containing receptor kinase A4.3 [Aegilops tauschii]	Q9LXA5	UniRef100_M8BUU6	AT5G10530.1	Ta.96433
Traes_5DL_D62DD4357.1	EMT10213.1 Lectin-domain containing receptor kinase A4.3 [Aegilops tauschii]	Q9M345	UniRef100_M8C506	AT3G53810.1	Ta.88792
Traes_5DL_4412CB9C0.1	EMT10212.1 Lectin-domain containing receptor kinase A4.2 [Aegilops tauschii]	O80939	UniRef100_M8B0E3	AT2G37710.1	Ta.88965
Traes_5DS_D08009A8C.1	BAJ88727.1 predicted protein [Hordeum vulgare subsp. vulgare]	Q9LXA5	UniRef100_F2D0V6	AT5G10530.1	Ta.53589
Traes_6AL_31148D0E2.1	EMT09374.1 Lectin-domain containing receptor kinase A4.2 [Aegilops tauschii]	O80939	UniRef100_M8BRI0	AT2G37710.1	Ta.87445
Traes_6AL_D10C70707.1	EMT09374.1 Lectin-domain containing receptor kinase A4.2 [Aegilops tauschii]	Q9M345	UniRef100_T1LEW3	AT3G53810.1	Ta.87445
Traes_6AL_6AA673AB6.1	EMS47973.1 L-type lectin-domain containing receptor kinase IV.1 [Triticum urartu]	O80939	UniRef100_M7YCL0	AT2G37710.1	Ta.87445
Traes_6AS_4478A363E.1	EMS59072.1 L-type lectin-domain containing receptor kinase IX.1 [Triticum urartu]	Q9LXA5	UniRef100_M7ZG89	AT5G10530.1	Ta.67049
Traes_6DL_0627C21E2.1	EMT09374.1 Lectin-domain containing receptor kinase A4.2 [Aegilops tauschii]	O80939	UniRef100_M8BRI0	AT2G37710.1	Ta.87445
Traes_6DL_1CE58E347.1	EMS45980.1 L-type lectin-domain containing receptor kinase IV.1 [Triticum urartu]	O80939	UniRef100_M7Z0W1	AT2G37710.1	Ta.41156
Traes_6DL_544B74CBB1.1	EMT15256.1 Lectin-domain containing receptor kinase A4.3 [Aegilops tauschii]	Q9M345	UniRef100_N1QXD0	AT3G53810.1	Ta.66322
Traes_6DL_72A70B0D8.1	EMT30166.1 Lectin-domain containing receptor kinase A4.2 [Aegilops tauschii]	Q9M345	UniRef100_M8D1R1	AT3G53810.1	Ta.227462
Traes_6DS_82E1E85A4.1	BAJ91501.1 predicted protein [Hordeum vulgare subsp. vulgare]	O80939	UniRef100_F2D8T0	AT2G37710.1	Ta.200182
Traes_6DS_E40C27230.1	EMT25018.1 Lectin-domain containing receptor kinase A4.3 [Aegilops tauschii]	O80939	UniRef100_M8BT87	AT2G37710.1	Ta.38305
Traes_7AS_8AC1F55C6.1	EMS52129.1 L-type lectin-domain containing receptor kinase IV.2 [Triticum urartu]	Q9M345	UniRef100_M7ZVI7	AT3G53810.1
Traes_7DL_D07086F38.1	EMT00242.1 Lectin-domain containing receptor kinase A4.2 [Aegilops tauschii]	Q9LXA5	UniRef100_N1QTL0	AT5G10530.1	Ta.53778
Traes_1DS_852A49732.1	BAJ99781.1 predicted protein [Hordeum vulgare subsp. vulgare]	Q9LFH9	UniRef100_F2DXG0	AT3G53380.1	Ta.203549
Traes_2BL_227555978.1	BAK07135.1 predicted protein [Hordeum vulgare subsp. vulgare]	Q9FG33	UniRef100_F2EIG3	AT5G06740.1
Traes_2DL_CEF0E7EBC.1	EMS66709.1 L-type lectin-domain containing receptor kinase IX.1 [Triticum urartu]	Q9LXA5	UniRef100_M8AZT4	AT5G10530.1	Ta.202469
Traes_2DL_93B7A68A4.1	EMT15544.1 Lectin-domain containing receptor kinase A4.2 [Aegilops tauschii]	Q9FG33	UniRef100_N1QXQ0	AT5G06740.1	Ta.32879
Traes_2DL_93B7A68A41.1	EMT15544.1 Lectin-domain containing receptor kinase A4.2 [Aegilops tauschii]	Q9FG33	UniRef100_N1QXQ0	AT5G06740.1	Ta.32879
Traes_2DS_EAD1BE315.1	EMT05864.1 Lectin-domain containing receptor kinase A4.2 [Aegilops tauschii]	Q9M345	UniRef100_M8AWR5	AT3G53810.1	Ta.88216
Traes_5BL_7DC42A323.1	EMT10213.1 Lectin-domain containing receptor kinase A4.3 [Aegilops tauschii]	Q9M345	UniRef100_M8C506	AT3G53810.1	Ta.88792
Traes_5DS_940304198.1	XP_003563783.1 PREDICTED: L-type lectin-domain containing receptor kinase S.4-like [Brachypodium distachyon]	Q9M2S4	UniRef100_I1GY51	AT3G55550.1	Ta.123908
Traes_6AL_18EFECE1A.1	BAJ85369.1 predicted protein [Hordeum vulgare subsp. vulgare]	Q9FG33	UniRef100_M0YJP2	AT5G06740.1	Ta.25542
Traes_6AS_703FEDB1F.1	EMS45737.1 L-type lectin-domain containing receptor kinase IV.1 [Triticum urartu]	O80939	UniRef100_M7YF28	AT3G53810.1	Ta.52013
Traes_6DL_42A839B66.1	EMS54473.1 putative L-type lectin-domain containing receptor kinase S.5 [Triticum urartu]	Q9FG33	UniRef100_M7YUV0	AT5G06740.1	Ta.80657
Traes_7BL_0E6C75916.1	EMT32089.1 Lectin-domain containing receptor kinase A4.2 [Aegilops tauschii]	Q9LXA5	UniRef100_M8CCG4	AT5G10530.1
Traes_1AS_986E58F04.1	EMT19415.1 Lectin-domain containing receptor kinase A4.3 [Aegilops tauschii]	Q9M345	UniRef100_R7WF04	AT3G53810.1	Ta.134281
Traes_1DS_DEA870752.1	EMT19415.1 Lectin-domain containing receptor kinase A4.3 [Aegilops tauschii]	Q9M345	UniRef100_R7WF04	AT3G53810.1	Ta.134281
Traes_2BL_B2279E4B1.1	EMT13949.1 Lectin-domain containing receptor kinase A4.2 [Aegilops tauschii]	Q9LXA5	UniRef100_R7W8J1	AT5G10530.1	Ta.202469
Traes_2DS_92A6627F1.1	BAK02747.1 predicted protein [Hordeum vulgare subsp. vulgare]	Q9M345	UniRef100_F2CYR3	AT3G53810.1	Ta.87727
Traes_2DS_490FC1E2F.1	EMT08195.1 Lectin-domain containing receptor kinase A4.3 [Aegilops tauschii]	Q9M345	UniRef100_M8B3K7	AT3G53810.1	Ta.77915
Traes_3AS_C738D643E.1	EMT13656.1 Lectin-domain containing receptor kinase A4.2 [Aegilops tauschii]	Q9FG33	UniRef100_N1QYC5	AT5G06740.1	Ta.87858
Traes_5BS_49D33A64D.1	EAY83613.1 hypothetical protein OsI_38835 [Oryza sativa Indica Group]	Q9M2S4	UniRef100_I1R7F8	AT3G55550.1	Ta.123908
Traes_5DL_24157A28D.1	EMT20332.1 Phytosulfokine receptor 1 [Aegilops tauschii]	Q9M345	UniRef100_R7WCE2	AT3G53810.1
Traes_5DL_F5459AE28.1	EMT21876.1 Lectin-domain containing receptor kinase A4.2 [Aegilops tauschii]	Q9M345	UniRef100_M8CFD4	AT3G53810.1	Ta.87445

## Sheet: S6B File
	S6B File. Annotation of B-type Lectin Receptor Kinases using various database at e-value 10-6.
Gene ID	NCBI-Non Redundant Protein Database	UNIPROT/ SWISSPROT	UNIREF	Arabidopsis thaliana TAIR10 Database	Triticum aestivum Unigene Database
Traes_1AS_231DA1EB5.1	EMT04353.1 Putative serine/threonine-protein kinase receptor [Aegilops tauschii]	O64477	UniRef100_M8BC75	AT2G19130.1	Ta.34599
Traes_1AS_788343393.1	BAJ91278.1 predicted protein [Hordeum vulgare subsp. vulgare]	Q9SXB8	UniRef100_T1LBZ0	AT1G11330.1	Ta.99785
Traes_1AS_48F12954A.1	AGN53445.1 stress-induced receptor-like kinase A1du [Triticum durum]	O64477	UniRef100_R9UD00	AT2G19130.1	Ta.34599
Traes_1AS_C1574E3E3.1	EMT27635.1 Putative serine/threonine-protein kinase receptor [Aegilops tauschii]	O64477	UniRef100_T1LAN5	AT2G19130.1	Ta.34599
Traes_1AS_7746E2A5A.1	EMT00876.1 Putative serine/threonine-protein kinase receptor [Aegilops tauschii]	O64477	UniRef100_T1LBJ3	AT2G19130.1	Ta.34599
Traes_1AS_A79E210D7.1	EMT25859.1 Putative serine/threonine-protein kinase receptor [Aegilops tauschii]	O64477	UniRef100_T1N2R3	AT2G19130.1	Ta.34599
Traes_1BL_2B1696617.1	BAJ88723.1 predicted protein [Hordeum vulgare subsp. vulgare]	O64477	UniRef100_F2D0V2	AT2G19130.1	Ta.34599
Traes_1BL_7B735AEE6.1	BAJ96865.1 predicted protein [Hordeum vulgare subsp. vulgare]	P17801	UniRef100_M0UFX9	AT1G34300.1	Ta.88228
Traes_1BL_386F2C588.1	EMT15629.1 Putative serine/threonine-protein kinase receptor [Aegilops tauschii]	O64477	UniRef100_T1MA35	AT2G19130.1	Ta.87168
Traes_1BS_EB2042028.1	EMT23705.1 Putative serine/threonine-protein kinase receptor [Aegilops tauschii]	O64477	UniRef100_T1M5P2	AT2G19130.1	Ta.216732
Traes_1BS_37426DBD4.1	EMT27635.1 Putative serine/threonine-protein kinase receptor [Aegilops tauschii]	O64477	UniRef100_T1LU09	AT2G19130.1	Ta.169045
Traes_1DL_88D7FAA30.1	EMT25859.1 Putative serine/threonine-protein kinase receptor [Aegilops tauschii]	O64477	UniRef100_M8BV83	AT2G19130.1	Ta.34599
Traes_1DS_A712C8191.1	EMT00876.1 Putative serine/threonine-protein kinase receptor [Aegilops tauschii]	O64477	UniRef100_R7W389	AT2G19130.1	Ta.34599
Traes_1DS_7868656E4.1	EMT23705.1 Putative serine/threonine-protein kinase receptor [Aegilops tauschii]	O64477	UniRef100_T1M5P2	AT2G19130.1	Ta.216732
Traes_1DS_84B6648C8.1	EMT04353.1 Putative serine/threonine-protein kinase receptor [Aegilops tauschii]	O64477	UniRef100_M8BC75	AT2G19130.1	Ta.34599
Traes_1DS_7BA7D3B79.1	EMT04352.1 Putative serine/threonine-protein kinase receptor [Aegilops tauschii]	O64477	UniRef100_M8BMX3	AT2G19130.1	Ta.34599
Traes_2AL_4E69B4802.1	BAK02993.1 predicted protein [Hordeum vulgare subsp. vulgare]	O64477	UniRef100_M0YWF3	AT2G19130.1	Ta.81273
Traes_2AL_6949EAB31.1	BAJ88643.1 predicted protein [Hordeum vulgare subsp. vulgare]	O64477	UniRef100_T1NBE0	AT2G19130.1	Ta.66090
Traes_2AL_BDC8DD6C7.1	EMT21201.1 Putative serine/threonine-protein kinase receptor [Aegilops tauschii]	O64477	UniRef100_T1LSX0	AT2G19130.1	Ta.100878
Traes_2AL_44D9171C8.1	EMT06426.1 Putative serine/threonine-protein kinase receptor [Aegilops tauschii]	O64477	UniRef100_T1LF75	AT2G19130.1	Ta.76855
Traes_2AL_AD9BB63BB.1	BAJ89977.1 predicted protein [Hordeum vulgare subsp. vulgare]	O64477	UniRef100_M0UNI7	AT2G19130.1	Ta.180768
Traes_2AL_4E6969489.1	EMT02927.1 Putative serine/threonine-protein kinase receptor [Aegilops tauschii]	O81906	UniRef100_T1LI57	AT4G21390.1	Ta.146468
Traes_2AL_581043828.1	EMT16430.1 Putative serine/threonine-protein kinase receptor [Aegilops tauschii]	O81906	UniRef100_T1NHJ6	AT4G21390.1	Ta.89110
Traes_2AL_8E2CC1BE7.1	EMT19168.1 Putative receptor protein kinase ZmPK1 [Aegilops tauschii]	Q8RWZ5	UniRef100_T1LLG8	AT4G32300.1	Ta.197242
Traes_2AL_8111BA8D1.1	EMT02904.1 Putative serine/threonine-protein kinase receptor [Aegilops tauschii]	Q9SXB8	UniRef100_N1QUE8	AT4G21390.1	Ta.26906
Traes_2AL_50CD27326.1	EMT14831.1 Putative serine/threonine-protein kinase receptor [Aegilops tauschii]	O81905	UniRef100_N1QZP8	AT4G21380.1	Ta.88351
Traes_2AL_E1CE84FD9.1	BAJ99098.1 predicted protein [Hordeum vulgare subsp. vulgare]	O81906	UniRef100_T1L9J1	AT4G21390.1	Ta.44899
Traes_2AL_53CDF7BCB1.1	EMT11457.1 Putative serine/threonine-protein kinase receptor [Aegilops tauschii]	O64477	UniRef100_T1MFP5	AT2G19130.1	Ta.34599
Traes_2AL_A9D66A1CD.1	EMT09244.1 Putative serine/threonine-protein kinase receptor [Aegilops tauschii]	O64477	UniRef100_T1NI12	AT2G19130.1	Ta.106689
Traes_2AL_2A541092D.1	EMT21201.1 Putative serine/threonine-protein kinase receptor [Aegilops tauschii]	O64477	UniRef100_T1MXQ5	AT2G19130.1	Ta.100878
Traes_2AL_30F435469.1	EMS64869.1 G-type lectin S-receptor-like serine/threonine-protein kinase SD2-5 [Triticum urartu]	Q8RWZ5	UniRef100_M8AUZ7	AT4G32300.1	Ta.77019
Traes_2AL_103675181.1	XP_003579351.1 PREDICTED: receptor-like serine/threonine-protein kinase SD1-8-like [Brachypodium distachyon]	O81905	UniRef100_I1J298	AT4G21380.1	Ta.97904
Traes_2AS_DC6CBAF4F.1	EMT30477.1 Putative serine/threonine-protein kinase receptor [Aegilops tauschii]	O64477	UniRef100_M8CS97	AT2G19130.1	Ta.70980
Traes_2AS_6BBCB64C9.1	EMS65010.1 G-type lectin S-receptor-like serine/threonine-protein kinase RLK1 [Triticum urartu]	Q39202	UniRef100_M8AJ68	AT5G60900.1	Ta.75267
Traes_2AS_C913A8043.1	EMS65010.1 G-type lectin S-receptor-like serine/threonine-protein kinase RLK1 [Triticum urartu]	Q39202	UniRef100_M8AJ68	AT5G60900.1	Ta.90433
Traes_2BL_123BBE98E1.1	EMT21201.1 Putative serine/threonine-protein kinase receptor [Aegilops tauschii]	O64477	UniRef100_M8CDI5	AT2G19130.1	Ta.100878
Traes_2BL_FF82E196C.1	EMT12925.1 Putative serine/threonine-protein kinase receptor [Aegilops tauschii]	O81905	UniRef100_N1QVJ3	AT4G21380.1	Ta.200215
Traes_2BL_9796D51EE.1	BAJ99098.1 predicted protein [Hordeum vulgare subsp. vulgare]	O81906	UniRef100_T1L9J1	AT4G21390.1	Ta.26906
Traes_2BL_9B1857023.1	EMT27635.1 Putative serine/threonine-protein kinase receptor [Aegilops tauschii]	O64477	UniRef100_M8BRL2	AT2G19130.1	Ta.34599
Traes_2BL_919DD0DC3.1	EMT11457.1 Putative serine/threonine-protein kinase receptor [Aegilops tauschii]	O64477	UniRef100_T1MFP5	AT2G19130.1	Ta.34599
Traes_2BL_1D02FD6D7.1	XP_003579351.1 PREDICTED: receptor-like serine/threonine-protein kinase SD1-8-like [Brachypodium distachyon]	O81905	UniRef100_I1J298	AT4G21380.1	Ta.192120
Traes_2BL_1AA6EDD1F.1	EMT06425.1 Putative serine/threonine-protein kinase receptor [Aegilops tauschii]	O64477	UniRef100_M8AXL9	AT2G19130.1	Ta.106732
Traes_2BL_3E3CBD75F.1	EMT09591.1 Putative serine/threonine-protein kinase receptor [Aegilops tauschii]	O81906	UniRef100_M8B6H7	AT4G21390.1	Ta.89110
Traes_2BL_D195BD715.1	BAJ94342.1 predicted protein [Hordeum vulgare subsp. vulgare]	O81905	UniRef100_F2DGX1	AT4G21380.1	Ta.52748
Traes_2BL_96F751C9E.1	EMT01195.1 Putative serine/threonine-protein kinase receptor [Aegilops tauschii]	O81906	UniRef100_T1L9J3	AT4G21390.1	Ta.44899
Traes_2BL_A245B34ED.1	EMT02926.1 Putative serine/threonine-protein kinase receptor [Aegilops tauschii]	O81906	UniRef100_M0UIL6	AT4G21390.1	Ta.158680
Traes_2BL_ECBEB63EC.1	EMT09244.1 Putative serine/threonine-protein kinase receptor [Aegilops tauschii]	O64477	UniRef100_M8BR67	AT2G19130.1	Ta.106689
Traes_2BL_8558CA8F4.1	BAJ98102.1 predicted protein [Hordeum vulgare subsp. vulgare]	O81906	UniRef100_T1MQA5	AT4G21390.1	Ta.89110
Traes_2BL_2C7DDA321.1	BAJ89977.1 predicted protein [Hordeum vulgare subsp. vulgare]	O64477	UniRef100_M0UNI7	AT2G19130.1	Ta.180768
Traes_2BS_71A3DD006.1	XP_003578589.1 PREDICTED: putative G-type lectin S-receptor-like serine/threonine-protein kinase At1g61610-like [Brachypodium distachyon]	Q9SY89	UniRef100_T1LGV4	AT1G61610.1	Ta.109379
Traes_2BS_041F2A9B3.1	EMT06095.1 Putative serine/threonine-protein kinase receptor [Aegilops tauschii]	O64477	UniRef100_M8AWM2	AT2G19130.1	Ta.34599
Traes_2BS_EA063BB91.1	EMT30477.1 Putative serine/threonine-protein kinase receptor [Aegilops tauschii]	O64477	UniRef100_M8CS97	AT2G19130.1	Ta.70980
Traes_2BS_857F08A1F.1	EMS65010.1 G-type lectin S-receptor-like serine/threonine-protein kinase RLK1 [Triticum urartu]	Q39202	UniRef100_M8AJ68	AT5G60900.1	Ta.90433
Traes_2BS_188C86AC71.1	XP_003560109.1 PREDICTED: G-type lectin S-receptor-like serine/threonine-protein kinase B120-like [Brachypodium distachyon]	O81906	UniRef100_M0XKB5	AT4G21390.1	Ta.14015
Traes_2BS_188C86AC7.1	XP_003560109.1 PREDICTED: G-type lectin S-receptor-like serine/threonine-protein kinase B120-like [Brachypodium distachyon]	O81906	UniRef100_M0XKB5	AT4G21390.1	Ta.14015
Traes_2BS_969FDA18E.1	EMT09481.1 Putative serine/threonine-protein kinase receptor [Aegilops tauschii]	O64477	UniRef100_M8B659	AT2G19130.1	Ta.109337
Traes_2DL_475269B87.1	EMT19168.1 Putative receptor protein kinase ZmPK1 [Aegilops tauschii]	Q8RWZ5	UniRef100_R7WBJ7	AT4G32300.1	Ta.197242
Traes_2DL_A4CDA7A31.1	EMT19251.1 Putative serine/threonine-protein kinase receptor [Aegilops tauschii]	O81906	UniRef100_R7WAL8	AT4G21390.1	Ta.90271
Traes_2DL_D2128C5CE.1	EMT06426.1 Putative serine/threonine-protein kinase receptor [Aegilops tauschii]	O64477	UniRef100_M8APF0	AT2G19130.1	Ta.76855
Traes_2DL_68050749F.1	EMT27635.1 Putative serine/threonine-protein kinase receptor [Aegilops tauschii]	O64477	UniRef100_M8BRL2	AT2G19130.1	Ta.34599
Traes_2DL_45299D667.1	EMT11457.1 Putative serine/threonine-protein kinase receptor [Aegilops tauschii]	O64477	UniRef100_T1MFP5	AT2G19130.1	Ta.34599
Traes_2DL_1DD4B1069.1	EMT02926.1 Putative serine/threonine-protein kinase receptor [Aegilops tauschii]	O81906	UniRef100_M0UIL6	AT4G21390.1	Ta.30503
Traes_2DL_B183C7D551.1	EMT21201.1 Putative serine/threonine-protein kinase receptor [Aegilops tauschii]	O64477	UniRef100_M8CDI5	AT2G19130.1	Ta.100878
Traes_2DL_B0BBBEE64.1	EMT02904.1 Putative serine/threonine-protein kinase receptor [Aegilops tauschii]	Q9SXB8	UniRef100_N1QUE8	AT4G21390.1	Ta.26906
Traes_2DL_458CEA548.1	EMT31725.1 Putative serine/threonine-protein kinase receptor [Aegilops tauschii]	O81906	UniRef100_M8C398	AT4G21390.1	Ta.90271
Traes_2DS_157E4A557.1	EMT09481.1 Putative serine/threonine-protein kinase receptor [Aegilops tauschii]	O64477	UniRef100_M8B659	AT2G19130.1	Ta.76855
Traes_2DS_578595DEE.1	EMT06095.1 Putative serine/threonine-protein kinase receptor [Aegilops tauschii]	O64477	UniRef100_M8AWM2	AT2G19130.1	Ta.34599
Traes_2DS_75FFCEDA7.1	EMT08665.1 Putative serine/threonine-protein kinase receptor [Aegilops tauschii]	O64477	UniRef100_M8B4Z6	AT2G19130.1	Ta.90105
Traes_2DS_0DF3BAA5D.1	EMT30664.1 Putative receptor protein kinase ZmPK1 [Aegilops tauschii]	Q39202	UniRef100_M8C8Q1	AT5G60900.1	Ta.75267
Traes_2DS_E036793DB.1	EMT30477.1 Putative serine/threonine-protein kinase receptor [Aegilops tauschii]	O64477	UniRef100_M8CS97	AT2G19130.1	Ta.70980
Traes_3AL_14FC597EB.1	EMS62449.1 Putative receptor protein kinase ZmPK1 [Triticum urartu]	P17801	UniRef100_M8ANE0	AT1G34300.1	Ta.105824
Traes_3AL_D3D600952.1	EMS50642.1 Putative receptor protein kinase ZmPK1 [Triticum urartu]	P17801	UniRef100_M7YT26	AT1G34300.1	Ta.77413
Traes_3AL_263E24D86.1	EMT06095.1 Putative serine/threonine-protein kinase receptor [Aegilops tauschii]	O64477	UniRef100_T1NWB7	AT2G19130.1	Ta.34599
Traes_3AL_3CA8601C3.1	EMS56039.1 Putative receptor protein kinase ZmPK1 [Triticum urartu]	P17801	UniRef100_M8A6L0	AT1G34300.1	Ta.1936
Traes_3AS_EBFC05FC6.1	EMT13619.1 Putative receptor protein kinase ZmPK1 [Aegilops tauschii]	Q8RWZ5	UniRef100_I1GYM6	AT4G32300.1	Ta.87702
Traes_3AS_4C90AAB7C.1	BAK02912.1 predicted protein [Hordeum vulgare subsp. vulgare]	O64477	UniRef100_T1MQD3	AT2G19130.1	Ta.96831
Traes_3B_2FE8DD8BF.1	EMS62449.1 Putative receptor protein kinase ZmPK1 [Triticum urartu]	P17801	UniRef100_M8ANE0	AT1G34300.1	Ta.105824
Traes_3B_09A7E7C00.1	EMT06095.1 Putative serine/threonine-protein kinase receptor [Aegilops tauschii]	O64477	UniRef100_T1NWB7	AT2G19130.1	Ta.113055
Traes_3B_23DA36C39.1	BAD53361.1 putative receptor-like protein kinase ARK1 [Oryza sativa Japonica Group]	O81905	UniRef100_M0XR50	AT4G21380.1	Ta.68602
Traes_3B_7287069D2.1	EMT31698.1 Putative serine/threonine-protein kinase receptor [Aegilops tauschii]	O81905	UniRef100_M0X6C6	AT4G21380.1	Ta.206175
Traes_3B_A0F11FE81.1	BAJ96865.1 predicted protein [Hordeum vulgare subsp. vulgare]	P17801	UniRef100_M0UFX9	AT1G34300.1	Ta.88228
Traes_3B_8EA5A93A1.1	EMT12227.1 S-locus-specific glycoprotein S13 [Aegilops tauschii]	O81905	UniRef100_I1IN65	AT4G21380.1	Ta.203284
Traes_3B_64DFEB19C.1	EMT08973.1 Putative receptor protein kinase ZmPK1 [Aegilops tauschii]	P17801	UniRef100_M8C1A2	AT1G34300.1	Ta.77413
Traes_3B_D022EC2FC.1	EMT28571.1 Putative serine/threonine-protein kinase receptor [Aegilops tauschii]	O81905	UniRef100_M8CXN2	AT4G21380.1	Ta.94714
Traes_3B_21BB9EE78.1	EMT13619.1 Putative receptor protein kinase ZmPK1 [Aegilops tauschii]	Q8RWZ5	UniRef100_I1GYM6	AT4G32300.1	Ta.87702
Traes_3B_FDE494BB4.1	EMT16742.1 Putative serine/threonine-protein kinase receptor [Aegilops tauschii]	O64477	UniRef100_N1QZS0	AT2G19130.1	Ta.41435
Traes_3DL_1D86669CA.1	EMT26039.1 Cysteine-rich receptor-like protein kinase 10 [Aegilops tauschii]	O81906	UniRef100_M8BVP9	AT4G21390.1	Ta.98484
Traes_3DL_0BA6A3FF4.1	EMT12229.1 Putative serine/threonine-protein kinase receptor [Aegilops tauschii]	O81906	UniRef100_M8BZH7	AT4G21390.1	Ta.202427
Traes_3DL_1E1F54063.1	EMS56039.1 Putative receptor protein kinase ZmPK1 [Triticum urartu]	P17801	UniRef100_M8A6L0	AT1G34300.1	Ta.1936
Traes_3DL_180AEE715.1	EMT12227.1 S-locus-specific glycoprotein S13 [Aegilops tauschii]	Q9T058	UniRef100_I1IN65	AT4G11900.1	Ta.203284
Traes_4AL_26308ED6D.1	EMT06095.1 Putative serine/threonine-protein kinase receptor [Aegilops tauschii]	O64477	UniRef100_T1NWB7	AT2G19130.1	Ta.34599
Traes_4AL_376574E73.1	EMS66247.1 Putative receptor protein kinase ZmPK1 [Triticum urartu]	P17801	UniRef100_M8A1P2	AT1G34300.1	Ta.67767
Traes_4AL_5B5B861D1.1	EMS50070.1 Putative receptor protein kinase ZmPK1 [Triticum urartu]	P17801	UniRef100_M7ZCG6	AT1G34300.1	Ta.74913
Traes_4AS_DC24386B6.1	EMS61843.1 G-type lectin S-receptor-like serine/threonine-protein kinase SD2-5 [Triticum urartu]	Q8RWZ5	UniRef100_M7ZF50	AT4G32300.1
Traes_4AS_F2525DB4F.1	EMT31705.1 Putative serine/threonine-protein kinase receptor [Aegilops tauschii]	O64477	UniRef100_T1NS03	AT2G19130.1
Traes_4BS_0E8412517.1	EMT04353.1 Putative serine/threonine-protein kinase receptor [Aegilops tauschii]	O64477	UniRef100_M8BC75	AT2G19130.1	Ta.34599
Traes_4BS_F47F3FC5F.1	XP_002443099.1 hypothetical protein SORBIDRAFT_08g008420 [Sorghum bicolor]	P17801	UniRef100_C5YU14	AT1G34300.1	Ta.98265
Traes_4BS_EF4C8D5D3.1	EMT06027.1 Putative receptor protein kinase ZmPK1 [Aegilops tauschii]	P17801	UniRef100_M8BSU9	AT1G61480.1	Ta.67767
Traes_4BS_088611AA4.1	BAJ93355.1 predicted protein [Hordeum vulgare subsp. vulgare]	Q9XID3	UniRef100_F2DE34	AT1G34300.1	Ta.118755
Traes_4BS_E51D6FDDA.1	BAJ98943.1 predicted protein [Hordeum vulgare subsp. vulgare]	O81905	UniRef100_F2DV22	AT4G21380.1	Ta.68747
Traes_4DS_314D29362.1	BAJ93355.1 predicted protein [Hordeum vulgare subsp. vulgare]	Q9XID3	UniRef100_F2DE34	AT1G34300.1	Ta.118755
Traes_4DS_1A26DEA9F.1	BAJ98943.1 predicted protein [Hordeum vulgare subsp. vulgare]	O81905	UniRef100_F2DV22	AT4G21380.1	Ta.18471
Traes_4DS_FD8D54634.1	XP_002443099.1 hypothetical protein SORBIDRAFT_08g008420 [Sorghum bicolor]	P17801	UniRef100_C5YU14	AT1G34300.1	Ta.98265
Traes_4DS_1A9CDE9CB.1	EMT06027.1 Putative receptor protein kinase ZmPK1 [Aegilops tauschii]	P17801	UniRef100_M8BSU9	AT1G61480.1	Ta.67767
Traes_5AL_477A14FEE.1	EMT08871.1 Putative serine/threonine-protein kinase receptor [Aegilops tauschii]	O64477	UniRef100_T1N4G6	AT2G19130.1	Ta.34599
Traes_5BL_37536803D1.1	BAJ93192.1 predicted protein [Hordeum vulgare subsp. vulgare]	Q9XID3	UniRef100_F2DDM1	AT1G34300.1	Ta.95565
Traes_5BL_6E99418D1.1	EMS56039.1 Putative receptor protein kinase ZmPK1 [Triticum urartu]	P17801	UniRef100_T1M8K4	AT1G34300.1	Ta.1936
Traes_5BL_76435E271.1	BAJ90479.1 predicted protein [Hordeum vulgare subsp. vulgare]	O65238	UniRef100_F2D5V8	AT5G35370.1	Ta.199535
Traes_5BL_DFFA40472.1	EMS50070.1 Putative receptor protein kinase ZmPK1 [Triticum urartu]	P17801	UniRef100_M0XWF9	AT1G34300.1	Ta.74913
Traes_5BL_D403CBCC6.1	EMT13802.1 Putative serine/threonine-protein kinase receptor [Aegilops tauschii]	O64477	UniRef100_R7W2H2	AT2G19130.1	Ta.34599
Traes_5BL_FEEEBC4F0.1	XP_003578589.1 PREDICTED: putative G-type lectin S-receptor-like serine/threonine-protein kinase At1g61610-like [Brachypodium distachyon]	Q9SY89	UniRef100_T1LGV3	AT1G61610.1	Ta.40756
Traes_5BL_0634D8863.1	BAK03214.1 predicted protein [Hordeum vulgare subsp. vulgare]	Q9LPZ3	UniRef100_F2E792	AT1G11410.1	Ta.42668
Traes_5BL_AD2F525F4.1	EMT04151.1 Putative serine/threonine-protein kinase receptor [Aegilops tauschii]	O81905	UniRef100_M8AI44	AT4G21380.1	Ta.109319
Traes_5BL_35AB5F3FB.1	EMT21923.1 Putative serine/threonine-protein kinase receptor [Aegilops tauschii]	Q9SY89	UniRef100_M8BJJ3	AT1G61610.1	Ta.109379
Traes_5BS_6004CA039.1	EMT25859.1 Putative serine/threonine-protein kinase receptor [Aegilops tauschii]	O64477	UniRef100_T1NC78	AT2G19130.1	Ta.34599
Traes_5BS_D58B83EFC.1	XP_003579074.1 PREDICTED: G-type lectin S-receptor-like serine/threonine-protein kinase At5g35370-like [Brachypodium distachyon]	O65238	UniRef100_I1IFY2	AT5G35370.1	Ta.211254
Traes_5DL_75A33BF74.1	EMT08871.1 Putative serine/threonine-protein kinase receptor [Aegilops tauschii]	O64477	UniRef100_M8B4G8	AT2G19130.1	Ta.34599
Traes_5DL_843613C21.1	EMT04146.1 Putative serine/threonine-protein kinase receptor [Aegilops tauschii]	O81905	UniRef100_M8AI36	AT1G11340.1	Ta.105150
Traes_5DL_91EFA6E79.1	EMT24819.1 Putative receptor protein kinase ZmPK1 [Aegilops tauschii]	P17801	UniRef100_M8BS71	AT1G34300.1	Ta.74913
Traes_5DL_0E4FC1265.1	XP_003578589.1 PREDICTED: putative G-type lectin S-receptor-like serine/threonine-protein kinase At1g61610-like [Brachypodium distachyon]	Q9SY89	UniRef100_T1LGV3	AT1G61610.1	Ta.40756
Traes_5DL_6DCCA1704.1	EMT26056.1 Putative receptor protein kinase ZmPK1 [Aegilops tauschii]	P17801	UniRef100_M8CQW7	AT1G34300.1	Ta.74913
Traes_5DL_D58768AC8.1	EMS56039.1 Putative receptor protein kinase ZmPK1 [Triticum urartu]	P17801	UniRef100_T1M8K4	AT1G34300.1	Ta.1936
Traes_6AL_149A16A84.1	EMT09901.1 Putative receptor protein kinase ZmPK1 [Aegilops tauschii]	Q39202	UniRef100_M8B7D1	AT5G60900.1	Ta.83701
Traes_6AL_447A64865.1	XP_003580627.1 PREDICTED: G-type lectin S-receptor-like serine/threonine-protein kinase B120-like [Brachypodium distachyon]	Q8GYA4	UniRef100_I1J296	AT4G23180.1	Ta.90044
Traes_6AL_5BCFB7544.1	EMS51801.1 Putative receptor protein kinase ZmPK1 [Triticum urartu]	P17801	UniRef100_M7YXB0	AT4G00340.1	Ta.32463
Traes_6AL_A88A8576C.1	EMS64837.1 Putative receptor protein kinase ZmPK1 [Triticum urartu]	P17801	UniRef100_M7ZXN9	AT1G34300.1	Ta.89684
Traes_6BL_7D5B2DA20.1	EMT09901.1 Putative receptor protein kinase ZmPK1 [Aegilops tauschii]	Q39202	UniRef100_M8B7D1	AT5G60900.1	Ta.83701
Traes_6BL_8E665F159.1	EMT09744.1 Putative serine/threonine-protein kinase receptor [Aegilops tauschii]	O81906	UniRef100_M8BSH4	AT4G21390.1	Ta.87342
Traes_6BL_8ED89F129.1	XP_003580627.1 PREDICTED: G-type lectin S-receptor-like serine/threonine-protein kinase B120-like [Brachypodium distachyon]	Q9SY89	UniRef100_I1J295	AT1G61610.1	Ta.89825
Traes_6BL_99F6035F3.1	EMT09743.1 Putative serine/threonine-protein kinase receptor [Aegilops tauschii]	O81906	UniRef100_M0VMP6	AT4G21390.1	Ta.87756
Traes_6DL_3E7AA2990.1	EMT03839.1 Putative receptor protein kinase ZmPK1 [Aegilops tauschii]	P17801	UniRef100_M8AR11	AT4G00340.1
Traes_6DL_BB89C4FC1.1	EMT09743.1 Putative serine/threonine-protein kinase receptor [Aegilops tauschii]	O81906	UniRef100_M0VMP6	AT4G21390.1	Ta.87756
Traes_6DL_2DA784B93.1	EMT09901.1 Putative receptor protein kinase ZmPK1 [Aegilops tauschii]	Q39202	UniRef100_M8B7D1	AT5G60900.1	Ta.83701
Traes_7AL_AEAFC269B.1	EMT11316.1 Putative serine/threonine-protein kinase receptor [Aegilops tauschii]	O64477	UniRef100_T1LC36	AT2G19130.1	Ta.90105
Traes_7AL_1A15283C9.1	EMT01502.1 Putative serine/threonine-protein kinase receptor [Aegilops tauschii]	O81906	UniRef100_T1LD28	AT4G21390.1	Ta.75534
Traes_7AL_A17A9C1B0.1	EMS63048.1 G-type lectin S-receptor-like serine/threonine-protein kinase SD2-5 [Triticum urartu]	Q8RWZ5	UniRef100_M7ZIM0	AT4G32300.1	Ta.88020
Traes_7AL_43E61D0AB.1	EMT11316.1 Putative serine/threonine-protein kinase receptor [Aegilops tauschii]	O64477	UniRef100_T1LC36	AT2G19130.1	Ta.90105
Traes_7AL_462A8AD8D.1	EMT11316.1 Putative serine/threonine-protein kinase receptor [Aegilops tauschii]	O64477	UniRef100_M0YL12	AT2G19130.1	Ta.74711
Traes_7AS_2E34BE24F.1	EMS50981.1 G-type lectin S-receptor-like serine/threonine-protein kinase SD2-5 [Triticum urartu]	Q8RWZ5	UniRef100_M7YV33	AT4G32300.1	Ta.97212
Traes_7BL_269D5A452.1	EMT27264.1 Putative receptor protein kinase ZmPK1 [Aegilops tauschii]	P17801	UniRef100_M8BZ85	AT1G34300.1	Ta.75132
Traes_7BL_BAF53625C.1	BAK02582.1 predicted protein [Hordeum vulgare subsp. vulgare]	P17801	UniRef100_F2E5G0	AT1G34300.1	Ta.75132
Traes_7DL_2012CA3ED.1	EMT13340.1 Putative receptor protein kinase ZmPK1 [Aegilops tauschii]	P17801	UniRef100_R7W6C2	AT1G34300.1	Ta.89684
Traes_7DL_77D234B1C.1	EMT29879.1 Putative receptor protein kinase ZmPK1 [Aegilops tauschii]	Q8RWZ5	UniRef100_M8C6K3	AT4G32300.1	Ta.107097
Traes_7DL_E5B7879A5.1	EMT02417.1 Putative serine/threonine-protein kinase receptor [Aegilops tauschii]	O64477	UniRef100_T1LUD5	AT2G19130.1	Ta.200236
Traes_7DL_3CAA1E243.1	EMT19011.1 Putative receptor protein kinase ZmPK1 [Aegilops tauschii]	Q39202	UniRef100_T1M733	AT5G60900.1	Ta.220111
Traes_7DL_22C398742.1	EMT11316.1 Putative serine/threonine-protein kinase receptor [Aegilops tauschii]	O64477	UniRef100_M8BBG0	AT2G19130.1	Ta.90105
Traes_7DL_49E53BDD5.1	EMT11316.1 Putative serine/threonine-protein kinase receptor [Aegilops tauschii]	O64477	UniRef100_T1LC36	AT2G19130.1	Ta.90105
Traes_7DL_2FD22B3DE.1	EMT31585.1 Putative serine/threonine-protein kinase receptor [Aegilops tauschii]	O64477	UniRef100_M8C2T7	AT2G19130.1	Ta.90105
Traes_7DL_49E53BDD51.1	EMT11316.1 Putative serine/threonine-protein kinase receptor [Aegilops tauschii]	O64477	UniRef100_T1LC36	AT2G19130.1	Ta.90105
Traes_7DL_EA65A8496.1	EMT19011.1 Putative receptor protein kinase ZmPK1 [Aegilops tauschii]	Q39202	UniRef100_R7WA44	AT5G60900.1	Ta.214419
Traes_7DL_ACD8198F1.1	BAJ99797.1 predicted protein [Hordeum vulgare subsp. vulgare]	Q39202	UniRef100_F2DXH6	AT5G60900.1	Ta.93192
Traes_7DL_30BEA5888.1	EMT01502.1 Putative serine/threonine-protein kinase receptor [Aegilops tauschii]	O81906	UniRef100_T1LD28	AT4G21390.1	Ta.75534
Traes_7DL_08AD82091.1	EMT02417.1 Putative serine/threonine-protein kinase receptor [Aegilops tauschii]	O64477	UniRef100_R7W3S1	AT2G19130.1	Ta.99353
Traes_7DL_23E42FB00.1	EMT27264.1 Putative receptor protein kinase ZmPK1 [Aegilops tauschii]	P17801	UniRef100_M8BZ85	AT1G34300.1	Ta.75132
Traes_7DL_F4B8F2F3B.1	EMT27266.1 Putative receptor protein kinase ZmPK1 [Aegilops tauschii]	P17801	UniRef100_M8CU22	AT1G34300.1	Ta.75132
Traes_7DL_F765BC51F.1	EMT11316.1 Putative serine/threonine-protein kinase receptor [Aegilops tauschii]	O64477	UniRef100_T1LC36	AT2G19130.1	Ta.90105
Traes_7DL_58914DA93.1	XP_003563469.1 PREDICTED: G-type lectin S-receptor-like serine/threonine-protein kinase At2g19130-like [Brachypodium distachyon]	O64477	UniRef100_M0VMR6	AT2G19130.1	Ta.90105
Traes_7DL_7A8D7D6DF.1	EMT11316.1 Putative serine/threonine-protein kinase receptor [Aegilops tauschii]	O64477	UniRef100_T1LC36	AT2G19130.1	Ta.90105
Traes_7DS_E04AB9CAF.1	EMT13619.1 Putative receptor protein kinase ZmPK1 [Aegilops tauschii]	Q8RWZ5	UniRef100_N1R2L7	AT4G32300.1	Ta.97212
Traes_7DS_45FF52B59.1	EMT03844.1 Putative receptor protein kinase ZmPK1 [Aegilops tauschii]	P17801	UniRef100_M8AR15	AT1G34300.1	Ta.83171
Traes_1AS_A12E87FB6.1	EMT27635.1 Putative serine/threonine-protein kinase receptor [Aegilops tauschii]	O64477	UniRef100_T1LAN6	AT2G19130.1	Ta.169045
Traes_3B_45152384B.1	XP_003565736.1 PREDICTED: G-type lectin S-receptor-like serine/threonine-protein kinase At2g19130-like [Brachypodium distachyon]	O64477	UniRef100_T1LHM4	AT2G19130.1	Ta.75042
Traes_4AL_CEC8D8938.1	CBX25231.1 hypothetical_protein [Oryza brachyantha]	P17801	UniRef100_G2XM40	AT4G21370.1
Traes_7AL_71D0C034F.1	EMS59716.1 Putative receptor protein kinase ZmPK1 [Triticum urartu]	P17801	UniRef100_M7ZJA7	AT1G34300.1	Ta.61004
Traes_7DL_152C15E3A.1	EMT15595.1 Putative receptor protein kinase ZmPK1 [Aegilops tauschii]	P17801	UniRef100_N1R0P4	AT1G34300.1	Ta.75132
Traes_2DS_3CBEF7AD0.1	EMT12460.1 Putative serine/threonine-protein kinase receptor [Aegilops tauschii]	O81905	UniRef100_M8BFG4	AT4G21380.1	Ta.105102
Traes_4AL_CF95F8A58.1	BAJ95223.1 predicted protein [Hordeum vulgare subsp. vulgare]	Q39202	UniRef100_T1MQ20	AT5G60900.1	Ta.53405
Traes_4AL_74EE13BCF.1	BAJ95223.1 predicted protein [Hordeum vulgare subsp. vulgare]	Q39202	UniRef100_T1MQ20	AT5G60900.1	Ta.53405
Traes_5BL_1A78BB372.1	EMT21923.1 Putative serine/threonine-protein kinase receptor [Aegilops tauschii]	O81905	UniRef100_M8BJJ3	AT4G21380.1	Ta.97915
Traes_5BL_36BA4C8F6.1	EMT04146.1 Putative serine/threonine-protein kinase receptor [Aegilops tauschii]	O81905	UniRef100_M8AI36	AT4G21380.1	Ta.107427
Traes_5BL_9B7B31989.1	EMT04151.1 Putative serine/threonine-protein kinase receptor [Aegilops tauschii]	Q9SY89	UniRef100_M8AI44	AT1G61610.1	Ta.109319
Traes_5BS_0B466F42F.1	EMT18051.1 Putative serine/threonine-protein kinase [Aegilops tauschii]	Q8RWZ5	UniRef100_M0Z1C5	AT4G32300.1
Traes_5DL_3538F3605.1	EMT04148.1 Putative serine/threonine-protein kinase receptor [Aegilops tauschii]	Q9SY89	UniRef100_M8BBM6	AT1G61610.1	Ta.102355
Traes_5DL_00C3DCD19.1	EMT04151.1 Putative serine/threonine-protein kinase receptor [Aegilops tauschii]	O81905	UniRef100_M8AI44	AT1G61610.1	Ta.109319
Traes_2AS_A81A565CF.1	EMT12460.1 Putative serine/threonine-protein kinase receptor [Aegilops tauschii]	Q9SY89	UniRef100_M8BFG4	AT4G27290.1	Ta.105102
Traes_2AS_6D85DB71D.1	EMT12460.1 Putative serine/threonine-protein kinase receptor [Aegilops tauschii]	Q9SY89	UniRef100_M8BFG4	AT1G61610.1	Ta.109379
Traes_2DS_FAD40AF88.1	EMT12460.1 Putative serine/threonine-protein kinase receptor [Aegilops tauschii]	Q9SY89	UniRef100_M8BFG4	AT1G61610.1	Ta.105102

## Sheet: S6C File
	S6C File. Annotation of C-type Lectin Receptor Kinases using various database at e-value 10-6.
Gene ID	NCBI-Non Redundant Protein Database	UNIPROT/ SWISSPROT	UNIREF	Arabidopsis thaliana TAIR10 Database	Triticum aestivum Unigene Database
Traes_3AS_DF3602FC6.1	BAJ88223.1 predicted protein [Hordeum vulgare subsp. vulgare]	Q9C823	UniRef100_T1LMI1	AT1G52310.1	Ta.72762
Traes_3B_4B079A969.1	BAJ88223.1 predicted protein [Hordeum vulgare subsp. vulgare]	Q9C823	UniRef100_M0X5Q1	AT1G52310.1	Ta.72762
