# Supplementary material for: Molecular Characterization and Global Expression Analysis of Lectin Receptor Kinases in Bread Wheat (Triticum aestivum)
Source: PLoS One. 2016 Apr 25;11(4):e0153925. doi: 10.1371/journal.pone.0153925 (PMC4844157; doi:10.1371/journal.pone.0153925)
Supplement: S7 File — Annotation and gene ontology mapping of (A) L-type and (B) B-type Lectin Receptor Kinases using Blast2GO at e-value 10–6. (XLS) [file pone.0153925.s011.xls]

## Sheet: S7A File
		S7A File. Annotation and gene ontology mapping of L-type Lectin Receptor Kinases using Blast2GO at e-value 10-6.
Seq. Name	Seq. Description	Seq. Length	min. eValue	mean Similarity	#GOs	GOs	Enzyme Codes
Traes_1AS_986E58F04.1	l-type lectin-domain containing receptor kinase -like	2007	0	0.8175	12	C:mitochondrion; C:plasma membrane; C:plasmodesma; C:cytoplasmic membrane-bounded vesicle; F:peptide receptor activity; F:transmembrane receptor protein serine/threonine kinase activity; F:ATP binding; F:carbohydrate binding; F:ubiquitin protein ligase binding; P:transmembrane receptor protein serine/threonine kinase signaling pathway; P:hormone-mediated signaling pathway; P:protein autophosphory…	EC:2.7.11
Traes_1BS_A999A190E.1	l-type lectin-domain containing receptor kinase -like	2001	0	0.832	12	C:mitochondrion; C:plasma membrane; C:plasmodesma; C:cytoplasmic membrane-bounded vesicle; F:peptide receptor activity; F:transmembrane receptor protein serine/threonine kinase activity; F:ATP binding; F:carbohydrate binding; F:ubiquitin protein ligase binding; P:transmembrane receptor protein serine/threonine kinase signaling pathway; P:hormone-mediated signaling pathway; P:protein autophosphory…	EC:2.7.11
Traes_1DS_852A49732.1	l-type lectin-domain containing receptor kinase -like	2220	0	0.823	4	F:protein serine/threonine kinase activity; F:ATP binding; F:carbohydrate binding; P:protein phosphorylation	EC:2.7.11
Traes_1DS_BC52BD286.1	l-type lectin-domain containing receptor kinase -like	2001	0	0.824	12	C:mitochondrion; C:plasma membrane; C:plasmodesma; C:cytoplasmic membrane-bounded vesicle; F:peptide receptor activity; F:transmembrane receptor protein serine/threonine kinase activity; F:ATP binding; F:carbohydrate binding; F:ubiquitin protein ligase binding; P:transmembrane receptor protein serine/threonine kinase signaling pathway; P:hormone-mediated signaling pathway; P:protein autophosphory…	EC:2.7.11
Traes_1DS_DEA870752.1	l-type lectin-domain containing receptor kinase -like	2004	0	0.8165	12	C:mitochondrion; C:plasma membrane; C:plasmodesma; C:cytoplasmic membrane-bounded vesicle; F:peptide receptor activity; F:transmembrane receptor protein serine/threonine kinase activity; F:ATP binding; F:carbohydrate binding; F:ubiquitin protein ligase binding; P:transmembrane receptor protein serine/threonine kinase signaling pathway; P:hormone-mediated signaling pathway; P:protein autophosphory…	EC:2.7.11
Traes_2AS_0085BE56F.1	l-type lectin-domain containing receptor kinase -like	2079	0	0.776	12	C:plasma membrane; C:plasmodesma; C:plastid; C:cytoplasmic membrane-bounded vesicle; F:peptide receptor activity; F:transmembrane receptor protein serine/threonine kinase activity; F:ATP binding; F:carbohydrate binding; F:ubiquitin protein ligase binding; P:transmembrane receptor protein serine/threonine kinase signaling pathway; P:hormone-mediated signaling pathway; P:protein autophosphorylation	EC:2.7.11
Traes_2AS_1FA413046.1	lectin-domain containing receptor kinase	2001	0	0.7845	12	C:mitochondrion; C:plasma membrane; C:plasmodesma; C:cytoplasmic membrane-bounded vesicle; F:peptide receptor activity; F:transmembrane receptor protein serine/threonine kinase activity; F:ATP binding; F:carbohydrate binding; F:ubiquitin protein ligase binding; P:transmembrane receptor protein serine/threonine kinase signaling pathway; P:hormone-mediated signaling pathway; P:protein autophosphory…	EC:2.7.11
Traes_2AS_CC78B66BD1.1	lectin-domain containing receptor kinase	2016	0	0.804	11	C:plasma membrane; C:plasmodesma; C:cytoplasmic membrane-bounded vesicle; F:peptide receptor activity; F:transmembrane receptor protein serine/threonine kinase activity; F:ATP binding; F:carbohydrate binding; F:ubiquitin protein ligase binding; P:transmembrane receptor protein serine/threonine kinase signaling pathway; P:hormone-mediated signaling pathway; P:protein autophosphorylation	EC:2.7.11
Traes_2AS_DE7DCB294.1	l-type lectin-domain containing receptor kinase -like	1782	0	0.836	11	C:plasma membrane; C:plasmodesma; C:cytoplasmic membrane-bounded vesicle; F:peptide receptor activity; F:transmembrane receptor protein serine/threonine kinase activity; F:ATP binding; F:carbohydrate binding; F:ubiquitin protein ligase binding; P:transmembrane receptor protein serine/threonine kinase signaling pathway; P:hormone-mediated signaling pathway; P:protein autophosphorylation	EC:2.7.11
Traes_2AS_DE7DCB2941.1	l-type lectin-domain containing receptor kinase -like	1782	0	0.836	11	C:plasma membrane; C:plasmodesma; C:cytoplasmic membrane-bounded vesicle; F:peptide receptor activity; F:transmembrane receptor protein serine/threonine kinase activity; F:ATP binding; F:carbohydrate binding; F:ubiquitin protein ligase binding; P:transmembrane receptor protein serine/threonine kinase signaling pathway; P:hormone-mediated signaling pathway; P:protein autophosphorylation	EC:2.7.11
Traes_2BL_023E3F06B.1	probable l-type lectin-domain containing receptor kinase -like	1551	0	0.768	12	C:plasma membrane; C:plasmodesma; C:cytoplasmic membrane-bounded vesicle; F:peptide receptor activity; F:transmembrane receptor protein serine/threonine kinase activity; F:ATP binding; F:carbohydrate binding; F:ubiquitin protein ligase binding; P:transition metal ion transport; P:transmembrane receptor protein serine/threonine kinase signaling pathway; P:hormone-mediated signaling pathway; P:prot…	EC:2.7.11
Traes_2BL_227555978.1	probable l-type lectin-domain containing receptor kinase -like	1731	0	0.7605	12	C:plasma membrane; C:plasmodesma; C:cytoplasmic membrane-bounded vesicle; F:peptide receptor activity; F:transmembrane receptor protein serine/threonine kinase activity; F:ATP binding; F:carbohydrate binding; F:ubiquitin protein ligase binding; P:transition metal ion transport; P:transmembrane receptor protein serine/threonine kinase signaling pathway; P:hormone-mediated signaling pathway; P:prot…	EC:2.7.11
Traes_2BL_3CFD5CA4D.1	lectin-domain containing receptor kinase	1728	0	0.7785	5	C:cytoplasmic membrane-bounded vesicle; F:protein serine/threonine kinase activity; F:ATP binding; F:carbohydrate binding; P:protein phosphorylation	EC:2.7.11
Traes_2BL_B2279E4B1.1	lectin-domain containing receptor kinase	1041	0	0.78	11	C:plasma membrane; C:plasmodesma; C:cytoplasmic membrane-bounded vesicle; F:peptide receptor activity; F:transmembrane receptor protein serine/threonine kinase activity; F:ATP binding; F:carbohydrate binding; F:ubiquitin protein ligase binding; P:transmembrane receptor protein serine/threonine kinase signaling pathway; P:hormone-mediated signaling pathway; P:protein autophosphorylation	EC:2.7.11
Traes_2BS_16A9F7711.1	l-type lectin-domain containing receptor kinase -like	2025	0	0.783	12	C:mitochondrion; C:plasma membrane; C:plasmodesma; C:cytoplasmic membrane-bounded vesicle; F:peptide receptor activity; F:transmembrane receptor protein serine/threonine kinase activity; F:ATP binding; F:carbohydrate binding; F:ubiquitin protein ligase binding; P:transmembrane receptor protein serine/threonine kinase signaling pathway; P:hormone-mediated signaling pathway; P:protein autophosphory…	EC:2.7.11
Traes_2BS_3C6D11BBA.1	l-type lectin-domain containing receptor kinase -like	1920	0	0.833	5	C:cytoplasmic membrane-bounded vesicle; F:protein serine/threonine kinase activity; F:ATP binding; F:carbohydrate binding; P:protein phosphorylation	EC:2.7.11
Traes_2BS_710A67321.1	protein	1659	0	0.7865	5	C:cytoplasmic membrane-bounded vesicle; F:protein serine/threonine kinase activity; F:ATP binding; F:carbohydrate binding; P:protein phosphorylation	EC:2.7.11
Traes_2BS_738200B57.1	l-type lectin-domain containing receptor kinase -like	2037	0	0.8165	6	C:membrane; C:cytoplasmic membrane-bounded vesicle; F:protein serine/threonine kinase activity; F:ATP binding; F:carbohydrate binding; P:protein phosphorylation	EC:2.7.11
Traes_2BS_80806CA5F.1	l-type lectin-domain containing receptor kinase -like	2010	0	0.816	5	C:cytoplasmic membrane-bounded vesicle; F:protein serine/threonine kinase activity; F:ATP binding; F:carbohydrate binding; P:protein phosphorylation	EC:2.7.11
Traes_2BS_8F481F00B.1	l-type lectin-domain containing receptor kinase -like	2031	0	0.822	11	C:plasma membrane; C:plasmodesma; C:cytoplasmic membrane-bounded vesicle; F:peptide receptor activity; F:transmembrane receptor protein serine/threonine kinase activity; F:ATP binding; F:carbohydrate binding; F:ubiquitin protein ligase binding; P:transmembrane receptor protein serine/threonine kinase signaling pathway; P:hormone-mediated signaling pathway; P:protein autophosphorylation	EC:2.7.11
Traes_2BS_A2AEB0E66.1	l-type lectin-domain containing receptor kinase -like	1890	0	0.8165	11	C:plasma membrane; C:plasmodesma; C:cytoplasmic membrane-bounded vesicle; F:peptide receptor activity; F:transmembrane receptor protein serine/threonine kinase activity; F:ATP binding; F:carbohydrate binding; F:ubiquitin protein ligase binding; P:transmembrane receptor protein serine/threonine kinase signaling pathway; P:hormone-mediated signaling pathway; P:protein autophosphorylation	EC:2.7.11
Traes_2BS_C85D617A4.1	l-type lectin-domain containing receptor kinase -like	2079	0	0.7735	12	C:plasma membrane; C:plasmodesma; C:plastid; C:cytoplasmic membrane-bounded vesicle; F:peptide receptor activity; F:transmembrane receptor protein serine/threonine kinase activity; F:ATP binding; F:carbohydrate binding; F:ubiquitin protein ligase binding; P:transmembrane receptor protein serine/threonine kinase signaling pathway; P:hormone-mediated signaling pathway; P:protein autophosphorylation	EC:2.7.11
Traes_2BS_C89692BC5.1	l-type lectin-domain containing receptor kinase -like	1956	0	0.6925	6	C:intracellular membrane-bounded organelle; C:cytoplasmic part; F:protein serine/threonine kinase activity; F:ATP binding; F:carbohydrate binding; P:protein phosphorylation	EC:2.7.11
Traes_2BS_E02990F3C.1	l-type lectin-domain containing receptor kinase -like	2037	0	0.8155	5	C:cytoplasmic membrane-bounded vesicle; F:protein serine/threonine kinase activity; F:ATP binding; F:carbohydrate binding; P:protein phosphorylation	EC:2.7.11
Traes_2DL_2E54F5CAE.1	lectin-domain containing receptor kinase	1620	0	0.7445	11	C:plasma membrane; C:plasmodesma; C:cytoplasmic membrane-bounded vesicle; F:peptide receptor activity; F:transmembrane receptor protein serine/threonine kinase activity; F:ATP binding; F:carbohydrate binding; F:ubiquitin protein ligase binding; P:transmembrane receptor protein serine/threonine kinase signaling pathway; P:hormone-mediated signaling pathway; P:protein autophosphorylation	EC:2.7.11
Traes_2DL_93B7A68A4.1	lectin-domain containing receptor kinase	1257	0	0.8045	12	C:plasma membrane; C:plasmodesma; C:cytoplasmic membrane-bounded vesicle; F:peptide receptor activity; F:transmembrane receptor protein serine/threonine kinase activity; F:ATP binding; F:carbohydrate binding; F:ubiquitin protein ligase binding; P:transition metal ion transport; P:transmembrane receptor protein serine/threonine kinase signaling pathway; P:hormone-mediated signaling pathway; P:prot…	EC:2.7.11
Traes_2DL_93B7A68A41.1	lectin-domain containing receptor kinase	1257	0	0.8045	12	C:plasma membrane; C:plasmodesma; C:cytoplasmic membrane-bounded vesicle; F:peptide receptor activity; F:transmembrane receptor protein serine/threonine kinase activity; F:ATP binding; F:carbohydrate binding; F:ubiquitin protein ligase binding; P:transition metal ion transport; P:transmembrane receptor protein serine/threonine kinase signaling pathway; P:hormone-mediated signaling pathway; P:prot…	EC:2.7.11
Traes_2DL_CEF0E7EBC.1	lectin-domain containing receptor kinase	1107	0	0.7935	11	C:plasma membrane; C:plasmodesma; C:cytoplasmic membrane-bounded vesicle; F:peptide receptor activity; F:transmembrane receptor protein serine/threonine kinase activity; F:ATP binding; F:carbohydrate binding; F:ubiquitin protein ligase binding; P:transmembrane receptor protein serine/threonine kinase signaling pathway; P:hormone-mediated signaling pathway; P:protein autophosphorylation	EC:2.7.11
Traes_2DS_2F53392D8.1	l-type lectin-domain containing receptor kinase -like	1668	0	0.8445	6	C:membrane; C:cytoplasmic membrane-bounded vesicle; F:protein serine/threonine kinase activity; F:ATP binding; F:carbohydrate binding; P:protein phosphorylation	EC:2.7.11
Traes_2DS_490FC1E2F.1	l-type lectin-domain containing receptor kinase -like	648	1.03327e-134	0.839	11	C:plasma membrane; C:plasmodesma; C:cytoplasmic membrane-bounded vesicle; F:peptide receptor activity; F:transmembrane receptor protein serine/threonine kinase activity; F:ATP binding; F:carbohydrate binding; F:ubiquitin protein ligase binding; P:transmembrane receptor protein serine/threonine kinase signaling pathway; P:hormone-mediated signaling pathway; P:protein autophosphorylation	EC:2.7.11
Traes_2DS_5A96C7B53.1	l-type lectin-domain containing receptor kinase -like	2079	0	0.774	12	C:plasma membrane; C:plasmodesma; C:plastid; C:cytoplasmic membrane-bounded vesicle; F:peptide receptor activity; F:transmembrane receptor protein serine/threonine kinase activity; F:ATP binding; F:carbohydrate binding; F:ubiquitin protein ligase binding; P:transmembrane receptor protein serine/threonine kinase signaling pathway; P:hormone-mediated signaling pathway; P:protein autophosphorylation	EC:2.7.11
Traes_2DS_92A6627F1.1	protein	582	3.12381e-103	0.8185	4	F:protein serine/threonine kinase activity; F:ATP binding; F:carbohydrate binding; P:protein phosphorylation	EC:2.7.11
Traes_2DS_C69824B98.1	l-type lectin-domain containing receptor kinase -like	1887	0	0.6935	4	F:protein serine/threonine kinase activity; F:ATP binding; F:carbohydrate binding; P:protein phosphorylation	EC:2.7.11
Traes_2DS_EAD1BE315.1	l-type lectin-domain containing receptor kinase -like	1284	0	0.8595	6	C:membrane; C:cytoplasmic membrane-bounded vesicle; F:protein serine/threonine kinase activity; F:ATP binding; F:carbohydrate binding; P:protein phosphorylation	EC:2.7.11
Traes_2DS_F42A30504.1	l-type lectin-domain containing receptor kinase -like	2052	0	0.8225	11	C:plasma membrane; C:plasmodesma; C:cytoplasmic membrane-bounded vesicle; F:peptide receptor activity; F:transmembrane receptor protein serine/threonine kinase activity; F:ATP binding; F:carbohydrate binding; F:ubiquitin protein ligase binding; P:transmembrane receptor protein serine/threonine kinase signaling pathway; P:hormone-mediated signaling pathway; P:protein autophosphorylation	EC:2.7.11
Traes_3AS_80B17F967.1	l-type lectin-domain containing receptor kinase -like	1701	0	0.8365	11	C:plasma membrane; C:plasmodesma; C:cytoplasmic membrane-bounded vesicle; F:peptide receptor activity; F:transmembrane receptor protein serine/threonine kinase activity; F:ATP binding; F:carbohydrate binding; F:ubiquitin protein ligase binding; P:transmembrane receptor protein serine/threonine kinase signaling pathway; P:hormone-mediated signaling pathway; P:protein autophosphorylation	EC:2.7.11
Traes_3AS_C738D643E.1	probable l-type lectin-domain containing receptor kinase -like	981	2.26141e-173	0.722	11	C:plasma membrane; C:plasmodesma; C:cytoplasmic membrane-bounded vesicle; F:peptide receptor activity; F:transmembrane receptor protein serine/threonine kinase activity; F:ATP binding; F:carbohydrate binding; F:ubiquitin protein ligase binding; P:transmembrane receptor protein serine/threonine kinase signaling pathway; P:hormone-mediated signaling pathway; P:protein autophosphorylation	EC:2.7.11
Traes_3B_2D0A93CD5.1	receptor-like protein kinase	2010	0	0.778	12	C:mitochondrion; C:plasma membrane; C:plasmodesma; C:cytoplasmic membrane-bounded vesicle; F:peptide receptor activity; F:transmembrane receptor protein serine/threonine kinase activity; F:ATP binding; F:carbohydrate binding; F:ubiquitin protein ligase binding; P:transmembrane receptor protein serine/threonine kinase signaling pathway; P:hormone-mediated signaling pathway; P:protein autophosphory…	EC:2.7.11
Traes_3B_4F1976927.1	l-type lectin-domain containing receptor kinase -like	1473	0	0.8335	12	C:plasma membrane; C:plasmodesma; C:plastid; C:cytoplasmic membrane-bounded vesicle; F:peptide receptor activity; F:transmembrane receptor protein serine/threonine kinase activity; F:ATP binding; F:carbohydrate binding; F:ubiquitin protein ligase binding; P:transmembrane receptor protein serine/threonine kinase signaling pathway; P:hormone-mediated signaling pathway; P:protein autophosphorylation	EC:2.7.11
Traes_3B_60A00FE99.1	lectin-domain containing receptor kinase	2010	0	0.816	12	C:mitochondrion; C:plasma membrane; C:plasmodesma; C:cytoplasmic membrane-bounded vesicle; F:peptide receptor activity; F:transmembrane receptor protein serine/threonine kinase activity; F:ATP binding; F:carbohydrate binding; F:ubiquitin protein ligase binding; P:transmembrane receptor protein serine/threonine kinase signaling pathway; P:hormone-mediated signaling pathway; P:protein autophosphory…	EC:2.7.11
Traes_3B_8EF9B3C20.1	receptor-like protein kinase	2016	0	0.822	12	C:mitochondrion; C:plasma membrane; C:plasmodesma; C:cytoplasmic membrane-bounded vesicle; F:peptide receptor activity; F:transmembrane receptor protein serine/threonine kinase activity; F:ATP binding; F:carbohydrate binding; F:ubiquitin protein ligase binding; P:transmembrane receptor protein serine/threonine kinase signaling pathway; P:hormone-mediated signaling pathway; P:protein autophosphory…	EC:2.7.11
Traes_3B_F3759BC02.1	l-type lectin-domain containing receptor kinase -like	2013	0	0.7925	12	C:mitochondrion; C:plasma membrane; C:plasmodesma; C:cytoplasmic membrane-bounded vesicle; F:peptide receptor activity; F:transmembrane receptor protein serine/threonine kinase activity; F:ATP binding; F:carbohydrate binding; F:ubiquitin protein ligase binding; P:transmembrane receptor protein serine/threonine kinase signaling pathway; P:hormone-mediated signaling pathway; P:protein autophosphory…	EC:2.7.11
Traes_3B_F983BD30E.1	probable l-type lectin-domain containing receptor kinase -like	1992	0	0.73	12	C:plasma membrane; C:plasmodesma; C:cytoplasmic membrane-bounded vesicle; F:peptide receptor activity; F:transmembrane receptor protein serine/threonine kinase activity; F:ATP binding; F:carbohydrate binding; F:ubiquitin protein ligase binding; P:transition metal ion transport; P:transmembrane receptor protein serine/threonine kinase signaling pathway; P:hormone-mediated signaling pathway; P:prot…	EC:2.7.11
Traes_3DL_DAC23AAA5.1	l-type lectin-domain containing receptor kinase -like	3576	0	0.767	11	C:plasma membrane; C:plasmodesma; C:cytoplasmic membrane-bounded vesicle; F:peptide receptor activity; F:transmembrane receptor protein serine/threonine kinase activity; F:ATP binding; F:carbohydrate binding; F:ubiquitin protein ligase binding; P:transmembrane receptor protein serine/threonine kinase signaling pathway; P:hormone-mediated signaling pathway; P:protein autophosphorylation	EC:2.7.11
Traes_4AL_314A51CED.1	receptor-type protein kinase lrk1	2139	0	0.8375	11	C:plasma membrane; C:plasmodesma; C:cytoplasmic membrane-bounded vesicle; F:peptide receptor activity; F:transmembrane receptor protein serine/threonine kinase activity; F:ATP binding; F:carbohydrate binding; F:ubiquitin protein ligase binding; P:transmembrane receptor protein serine/threonine kinase signaling pathway; P:hormone-mediated signaling pathway; P:protein autophosphorylation	EC:2.7.11
Traes_4AL_8C4927CF5.1	lectin receptor kinase	1647	0	0.809	5	C:cytoplasmic membrane-bounded vesicle; F:protein serine/threonine kinase activity; F:ATP binding; F:carbohydrate binding; P:protein phosphorylation	EC:2.7.11
Traes_4BS_441D7FA4C.1	receptor-type protein kinase lrk1	2130	0	0.791	11	C:plasma membrane; C:plasmodesma; C:cytoplasmic membrane-bounded vesicle; F:peptide receptor activity; F:transmembrane receptor protein serine/threonine kinase activity; F:ATP binding; F:carbohydrate binding; F:ubiquitin protein ligase binding; P:transmembrane receptor protein serine/threonine kinase signaling pathway; P:hormone-mediated signaling pathway; P:protein autophosphorylation	EC:2.7.11
Traes_4BS_5AEFE4F30.1	lectin-domain containing receptor kinase	2163	0	0.7295	4	F:protein serine/threonine kinase activity; F:ATP binding; F:carbohydrate binding; P:protein phosphorylation	EC:2.7.11
Traes_4DS_DE14905E2.1	receptor-type protein kinase lrk1	2139	0	0.7705	11	C:plasma membrane; C:plasmodesma; C:cytoplasmic membrane-bounded vesicle; F:peptide receptor activity; F:transmembrane receptor protein serine/threonine kinase activity; F:ATP binding; F:carbohydrate binding; F:ubiquitin protein ligase binding; P:transmembrane receptor protein serine/threonine kinase signaling pathway; P:hormone-mediated signaling pathway; P:protein autophosphorylation	EC:2.7.11
Traes_5AL_85ADD8461.1	lectin-domain containing receptor kinase	2049	0	0.735	5	C:cytoplasmic membrane-bounded vesicle; F:protein serine/threonine kinase activity; F:ATP binding; F:carbohydrate binding; P:protein phosphorylation	EC:2.7.11
Traes_5AL_8D6016E0E.1	lectin-domain containing receptor kinase	2019	0	0.804	11	C:plasma membrane; C:plasmodesma; C:cytoplasmic membrane-bounded vesicle; F:peptide receptor activity; F:transmembrane receptor protein serine/threonine kinase activity; F:ATP binding; F:carbohydrate binding; F:ubiquitin protein ligase binding; P:transmembrane receptor protein serine/threonine kinase signaling pathway; P:hormone-mediated signaling pathway; P:protein autophosphorylation	EC:2.7.11
Traes_5AL_E3F2E3C4C.1	lectin-domain containing receptor kinase	2046	0	0.8065	7	C:mitochondrion; C:membrane; C:cytoplasmic membrane-bounded vesicle; F:protein serine/threonine kinase activity; F:ATP binding; F:carbohydrate binding; P:protein phosphorylation	EC:2.7.11
Traes_5BL_7C8F65A5E.1	l-type lectin-domain containing receptor kinase -like	1965	0	0.7925	11	C:plasma membrane; C:plasmodesma; C:cytoplasmic membrane-bounded vesicle; F:peptide receptor activity; F:transmembrane receptor protein serine/threonine kinase activity; F:ATP binding; F:carbohydrate binding; F:ubiquitin protein ligase binding; P:transmembrane receptor protein serine/threonine kinase signaling pathway; P:hormone-mediated signaling pathway; P:protein autophosphorylation	EC:2.7.11
Traes_5BL_7DC42A323.1	lectin-domain containing receptor kinase	1464	0	0.795	12	C:mitochondrion; C:plasma membrane; C:plasmodesma; C:cytoplasmic membrane-bounded vesicle; F:peptide receptor activity; F:transmembrane receptor protein serine/threonine kinase activity; F:ATP binding; F:carbohydrate binding; F:ubiquitin protein ligase binding; P:transmembrane receptor protein serine/threonine kinase signaling pathway; P:hormone-mediated signaling pathway; P:protein autophosphory…	EC:2.7.11
Traes_5BL_C7D0E1FEC.1	lectin-domain containing receptor kinase	1887	0	0.7475	5	C:cytoplasmic membrane-bounded vesicle; F:protein serine/threonine kinase activity; F:ATP binding; F:carbohydrate binding; P:protein phosphorylation	EC:2.7.11
Traes_5BL_DCFF5D65F.1	probable l-type lectin-domain containing receptor kinase -like	2124	0	0.7415	12	C:mitochondrion; C:plasma membrane; C:plasmodesma; C:cytoplasmic membrane-bounded vesicle; F:peptide receptor activity; F:transmembrane receptor protein serine/threonine kinase activity; F:ATP binding; F:carbohydrate binding; F:ubiquitin protein ligase binding; P:transmembrane receptor protein serine/threonine kinase signaling pathway; P:hormone-mediated signaling pathway; P:protein autophosphory…	EC:2.7.11
Traes_5BL_EBDF639DB.1	receptor-like protein kinase	2109	0	0.766	12	C:mitochondrion; C:plasma membrane; C:plasmodesma; C:cytoplasmic membrane-bounded vesicle; F:peptide receptor activity; F:transmembrane receptor protein serine/threonine kinase activity; F:ATP binding; F:carbohydrate binding; F:ubiquitin protein ligase binding; P:transmembrane receptor protein serine/threonine kinase signaling pathway; P:hormone-mediated signaling pathway; P:protein autophosphory…	EC:2.7.11
Traes_5BS_49D33A64D.1	l-type lectin-domain containing receptor kinase -like	1749	1.26954e-132	0.7645	5	C:cytoplasmic membrane-bounded vesicle; F:protein serine/threonine kinase activity; F:ATP binding; F:carbohydrate binding; P:protein phosphorylation	EC:2.7.11
Traes_5BS_D8D6B7383.1	lectin-domain containing receptor kinase	2157	0	0.7285	4	F:protein serine/threonine kinase activity; F:ATP binding; F:carbohydrate binding; P:protein phosphorylation	EC:2.7.11
Traes_5DL_029CEF556.1	lectin-domain containing receptor kinase	1932	0	0.7685	12	C:mitochondrion; C:plasma membrane; C:plasmodesma; C:cytoplasmic membrane-bounded vesicle; F:peptide receptor activity; F:transmembrane receptor protein serine/threonine kinase activity; F:ATP binding; F:carbohydrate binding; F:ubiquitin protein ligase binding; P:transmembrane receptor protein serine/threonine kinase signaling pathway; P:hormone-mediated signaling pathway; P:protein autophosphory…	EC:2.7.11
Traes_5DL_24157A28D.1	probable l-type lectin-domain containing receptor kinase -like	633	4.48976e-125	0.671	4	F:protein serine/threonine kinase activity; F:ATP binding; F:carbohydrate binding; P:protein phosphorylation	EC:2.7.11
Traes_5DL_4412CB9C0.1	receptor-like protein kinase	2166	0	0.7795	12	C:mitochondrion; C:plasma membrane; C:plasmodesma; C:cytoplasmic membrane-bounded vesicle; F:peptide receptor activity; F:transmembrane receptor protein serine/threonine kinase activity; F:ATP binding; F:carbohydrate binding; F:ubiquitin protein ligase binding; P:transmembrane receptor protein serine/threonine kinase signaling pathway; P:hormone-mediated signaling pathway; P:protein autophosphory…	EC:2.7.11
Traes_5DL_CA6849C97.1	lectin-domain containing receptor kinase	2058	0	0.739	5	C:cytoplasmic membrane-bounded vesicle; F:protein serine/threonine kinase activity; F:ATP binding; F:carbohydrate binding; P:protein phosphorylation	EC:2.7.11
Traes_5DL_D62DD4357.1	lectin-domain containing receptor kinase	2145	0	0.801	12	C:mitochondrion; C:plasma membrane; C:plasmodesma; C:cytoplasmic membrane-bounded vesicle; F:peptide receptor activity; F:transmembrane receptor protein serine/threonine kinase activity; F:ATP binding; F:carbohydrate binding; F:ubiquitin protein ligase binding; P:transmembrane receptor protein serine/threonine kinase signaling pathway; P:hormone-mediated signaling pathway; P:protein autophosphory…	EC:2.7.11
Traes_5DL_E6718D616.1	l-type lectin-domain containing receptor kinase -like	2121	0	0.6995	8	C:intracellular membrane-bounded organelle; C:cytoplasmic part; F:protein serine/threonine kinase activity; F:ATP binding; F:carbohydrate binding; F:signaling receptor activity; P:protein phosphorylation; P:signal transduction	EC:2.7.11
Traes_5DL_F5459AE28.1	l-type lectin-domain containing receptor kinase -like	1278	0	0.843	11	C:plasma membrane; C:plasmodesma; C:cytoplasmic membrane-bounded vesicle; F:peptide receptor activity; F:transmembrane receptor protein serine/threonine kinase activity; F:ATP binding; F:carbohydrate binding; F:ubiquitin protein ligase binding; P:transmembrane receptor protein serine/threonine kinase signaling pathway; P:hormone-mediated signaling pathway; P:protein autophosphorylation	EC:2.7.11
Traes_5DS_940304198.1	l-type lectin-domain containing receptor kinase -like	2079	6.56401e-158	0.75	5	C:cytoplasmic membrane-bounded vesicle; F:protein serine/threonine kinase activity; F:ATP binding; F:carbohydrate binding; P:protein phosphorylation	EC:2.7.11
Traes_5DS_D08009A8C.1	l-type lectin-domain containing receptor kinase	2175	0	0.7285	4	F:protein serine/threonine kinase activity; F:ATP binding; F:carbohydrate binding; P:protein phosphorylation	EC:2.7.11
Traes_6AL_18EFECE1A.1	probable l-type lectin-domain containing receptor kinase -like	1719	0	0.778	12	C:mitochondrion; C:plasma membrane; C:plasmodesma; C:cytoplasmic membrane-bounded vesicle; F:peptide receptor activity; F:transmembrane receptor protein serine/threonine kinase activity; F:ATP binding; F:carbohydrate binding; F:ubiquitin protein ligase binding; P:transmembrane receptor protein serine/threonine kinase signaling pathway; P:hormone-mediated signaling pathway; P:protein autophosphory…	EC:2.7.11
Traes_6AL_31148D0E2.1	lectin-domain containing receptor kinase	1548	0	0.802	11	C:plasma membrane; C:plasmodesma; C:cytoplasmic membrane-bounded vesicle; F:peptide receptor activity; F:transmembrane receptor protein serine/threonine kinase activity; F:ATP binding; F:carbohydrate binding; F:ubiquitin protein ligase binding; P:transmembrane receptor protein serine/threonine kinase signaling pathway; P:hormone-mediated signaling pathway; P:protein autophosphorylation	EC:2.7.11
Traes_6AL_6AA673AB6.1	lectin-domain containing receptor kinase	2043	0	0.793	11	C:plasma membrane; C:plasmodesma; C:cytoplasmic membrane-bounded vesicle; F:peptide receptor activity; F:transmembrane receptor protein serine/threonine kinase activity; F:ATP binding; F:carbohydrate binding; F:ubiquitin protein ligase binding; P:transmembrane receptor protein serine/threonine kinase signaling pathway; P:hormone-mediated signaling pathway; P:protein autophosphorylation	EC:2.7.11
Traes_6AL_D10C70707.1	l-type lectin-domain containing receptor kinase	1431	0	0.81	11	C:plasma membrane; C:plasmodesma; C:cytoplasmic membrane-bounded vesicle; F:peptide receptor activity; F:transmembrane receptor protein serine/threonine kinase activity; F:ATP binding; F:carbohydrate binding; F:ubiquitin protein ligase binding; P:transmembrane receptor protein serine/threonine kinase signaling pathway; P:hormone-mediated signaling pathway; P:protein autophosphorylation	EC:2.7.11
Traes_6AS_4478A363E.1	l-type lectin-domain containing receptor kinase -like	2112	0	0.709	8	C:intracellular membrane-bounded organelle; C:cytoplasmic part; F:protein serine/threonine kinase activity; F:ATP binding; F:carbohydrate binding; F:signaling receptor activity; P:protein phosphorylation; P:signal transduction	EC:2.7.11
Traes_6AS_703FEDB1F.1	lectin-domain containing receptor kinase	1266	0	0.8045	11	C:plasma membrane; C:plasmodesma; C:cytoplasmic membrane-bounded vesicle; F:peptide receptor activity; F:transmembrane receptor protein serine/threonine kinase activity; F:ATP binding; F:carbohydrate binding; F:ubiquitin protein ligase binding; P:transmembrane receptor protein serine/threonine kinase signaling pathway; P:hormone-mediated signaling pathway; P:protein autophosphorylation	EC:2.7.11
Traes_6DL_0627C21E2.1	lectin-domain containing receptor kinase	1551	0	0.807	11	C:plasma membrane; C:plasmodesma; C:cytoplasmic membrane-bounded vesicle; F:peptide receptor activity; F:transmembrane receptor protein serine/threonine kinase activity; F:ATP binding; F:carbohydrate binding; F:ubiquitin protein ligase binding; P:transmembrane receptor protein serine/threonine kinase signaling pathway; P:hormone-mediated signaling pathway; P:protein autophosphorylation	EC:2.7.11
Traes_6DL_1CE58E347.1	l-type lectin-domain containing receptor kinase -like	2001	0	0.8185	12	C:mitochondrion; C:plasma membrane; C:plasmodesma; C:cytoplasmic membrane-bounded vesicle; F:peptide receptor activity; F:transmembrane receptor protein serine/threonine kinase activity; F:ATP binding; F:carbohydrate binding; F:ubiquitin protein ligase binding; P:transmembrane receptor protein serine/threonine kinase signaling pathway; P:hormone-mediated signaling pathway; P:protein autophosphory…	EC:2.7.11
Traes_6DL_42A839B66.1	lectin-like protein kinase	1503	0	0.776	12	C:mitochondrion; C:plasma membrane; C:plasmodesma; C:cytoplasmic membrane-bounded vesicle; F:peptide receptor activity; F:transmembrane receptor protein serine/threonine kinase activity; F:ATP binding; F:carbohydrate binding; F:ubiquitin protein ligase binding; P:transmembrane receptor protein serine/threonine kinase signaling pathway; P:hormone-mediated signaling pathway; P:protein autophosphory…	EC:2.7.11
Traes_6DL_544B74CBB1.1	lectin-domain containing receptor kinase	2013	0	0.8035	12	C:mitochondrion; C:plasma membrane; C:plasmodesma; C:cytoplasmic membrane-bounded vesicle; F:peptide receptor activity; F:transmembrane receptor protein serine/threonine kinase activity; F:ATP binding; F:carbohydrate binding; F:ubiquitin protein ligase binding; P:transmembrane receptor protein serine/threonine kinase signaling pathway; P:hormone-mediated signaling pathway; P:protein autophosphory…	EC:2.7.11
Traes_6DL_72A70B0D8.1	lectin-domain containing receptor kinase	2019	0	0.829	12	C:mitochondrion; C:plasma membrane; C:plasmodesma; C:cytoplasmic membrane-bounded vesicle; F:peptide receptor activity; F:transmembrane receptor protein serine/threonine kinase activity; F:ATP binding; F:carbohydrate binding; F:ubiquitin protein ligase binding; P:transmembrane receptor protein serine/threonine kinase signaling pathway; P:hormone-mediated signaling pathway; P:protein autophosphory…	EC:2.7.11
Traes_6DS_82E1E85A4.1	lectin-domain containing receptor kinase	1827	0	0.8	7	C:mitochondrion; C:membrane; C:cytoplasmic membrane-bounded vesicle; F:protein serine/threonine kinase activity; F:ATP binding; F:carbohydrate binding; P:protein phosphorylation	EC:2.7.11
Traes_6DS_E40C27230.1	lectin-domain containing receptor kinase	2037	0	0.807	11	C:plasma membrane; C:plasmodesma; C:cytoplasmic membrane-bounded vesicle; F:peptide receptor activity; F:transmembrane receptor protein serine/threonine kinase activity; F:ATP binding; F:carbohydrate binding; F:ubiquitin protein ligase binding; P:transmembrane receptor protein serine/threonine kinase signaling pathway; P:hormone-mediated signaling pathway; P:protein autophosphorylation	EC:2.7.11
Traes_7AS_8AC1F55C6.1	l-type lectin-domain containing receptor kinase -like	1740	0	0.8275	12	C:mitochondrion; C:plasma membrane; C:plasmodesma; C:cytoplasmic membrane-bounded vesicle; F:peptide receptor activity; F:transmembrane receptor protein serine/threonine kinase activity; F:ATP binding; F:carbohydrate binding; F:ubiquitin protein ligase binding; P:transmembrane receptor protein serine/threonine kinase signaling pathway; P:hormone-mediated signaling pathway; P:protein autophosphory…	EC:2.7.11
Traes_7BL_0E6C75916.1	receptor-type protein kinase lrk1	1206	0	0.7845	11	C:plasma membrane; C:plasmodesma; C:cytoplasmic membrane-bounded vesicle; F:peptide receptor activity; F:transmembrane receptor protein serine/threonine kinase activity; F:ATP binding; F:carbohydrate binding; F:ubiquitin protein ligase binding; P:transmembrane receptor protein serine/threonine kinase signaling pathway; P:hormone-mediated signaling pathway; P:protein autophosphorylation	EC:2.7.11
Traes_7DL_D07086F38.1	lectin-domain containing receptor kinase	2085	0	0.748	4	F:protein serine/threonine kinase activity; F:ATP binding; F:carbohydrate binding; P:protein phosphorylation	EC:2.7.11

## Sheet: S7B File
	S7B File. Annotation and gene ontology mapping of B-type Lectin Receptor Kinases using Blast2GO at e-value 10-6.
Seq. Name	Seq. Description	Seq. Length	min. eValue	mean Similarity	#GOs	GOs	Enzyme Codes
Traes_1AS_231DA1EB5.1	serine threonine-protein kinase receptor	2538	0	0.822	5	P:protein phosphorylation; F:protein serine/threonine kinase activity; C:cytoplasmic membrane-bounded vesicle; F:ATP binding; P:recognition of pollen	EC:2.7.11
Traes_1AS_48F12954A.1	serine threonine-protein kinase receptor	2496	0	0.8325	6	P:protein phosphorylation; F:protein serine/threonine kinase activity; C:cytoplasmic membrane-bounded vesicle; F:ATP binding; P:recognition of pollen; C:membrane	EC:2.7.11
Traes_1AS_7746E2A5A.1	serine threonine-protein kinase receptor	2508	0	0.783	6	P:protein phosphorylation; F:protein serine/threonine kinase activity; C:cytoplasmic membrane-bounded vesicle; F:ATP binding; P:recognition of pollen; C:membrane	EC:2.7.11
Traes_1AS_788343393.1	s-receptor kinase	1848	0	0.6905	7	P:protein phosphorylation; C:intracellular membrane-bounded organelle; F:protein serine/threonine kinase activity; F:ATP binding; C:cytoplasmic part; P:recognition of pollen; F:carbohydrate binding	EC:2.7.11
Traes_1AS_A12E87FB6.1	serine threonine-protein kinase receptor	1704	0	0.7595	5	P:recognition of pollen; P:protein phosphorylation; F:ATP binding; C:membrane; F:protein serine/threonine kinase activity	EC:2.7.11
Traes_1AS_A79E210D7.1	serine threonine-protein kinase receptor	2517	0	0.8165	5	P:protein phosphorylation; F:protein serine/threonine kinase activity; C:cytoplasmic membrane-bounded vesicle; F:ATP binding; P:recognition of pollen	EC:2.7.11
Traes_1AS_C1574E3E3.1	serine threonine-protein kinase receptor	2742	0	0.807	6	P:protein phosphorylation; F:protein serine/threonine kinase activity; C:cytoplasmic membrane-bounded vesicle; F:ATP binding; P:recognition of pollen; C:membrane	EC:2.7.11
Traes_1BL_2B1696617.1	serine threonine-protein kinase receptor	2529	0	0.8285	6	P:protein phosphorylation; F:protein serine/threonine kinase activity; C:cytoplasmic membrane-bounded vesicle; F:ATP binding; P:recognition of pollen; C:membrane	EC:2.7.11
Traes_1BL_386F2C588.1	g-type lectin s-receptor-like serine threonine-protein kinase at2g19130-like	2415	0	0.7455	7	P:protein phosphorylation; F:protein serine/threonine kinase activity; C:mitochondrion; C:plastid; C:cytoplasmic membrane-bounded vesicle; F:ATP binding; P:recognition of pollen	EC:2.7.11
Traes_1BL_7B735AEE6.1	receptor protein kinase 1	2421	0	0.7875	7	P:protein phosphorylation; F:protein serine/threonine kinase activity; C:mitochondrion; C:cytoplasmic membrane-bounded vesicle; F:ATP binding; F:protein tyrosine kinase activity; P:recognition of pollen	EC:2.7.11; EC:2.7.10
Traes_1BS_37426DBD4.1	serine threonine-protein kinase receptor	2526	0	0.796	6	P:protein phosphorylation; F:protein serine/threonine kinase activity; C:cytoplasmic membrane-bounded vesicle; F:ATP binding; P:recognition of pollen; C:membrane	EC:2.7.11
Traes_1BS_EB2042028.1	serine threonine-protein kinase receptor	2184	0	0.689	3	F:protein kinase activity; F:nucleotide binding; P:phosphorylation	-
Traes_1DL_88D7FAA30.1	serine threonine-protein kinase receptor	2502	0	0.826	6	P:protein phosphorylation; F:protein serine/threonine kinase activity; C:cytoplasmic membrane-bounded vesicle; F:ATP binding; P:recognition of pollen; C:membrane	EC:2.7.11
Traes_1DS_7868656E4.1	serine threonine-protein kinase receptor	1938	0	0.7295	4	P:protein phosphorylation; F:protein serine/threonine kinase activity; C:cytoplasmic membrane-bounded vesicle; F:ATP binding	EC:2.7.11
Traes_1DS_7BA7D3B79.1	serine threonine-protein kinase receptor	2175	0	0.809	6	P:protein phosphorylation; F:protein serine/threonine kinase activity; C:cytoplasmic membrane-bounded vesicle; F:ATP binding; P:recognition of pollen; C:membrane	EC:2.7.11
Traes_1DS_84B6648C8.1	serine threonine-protein kinase receptor	2538	0	0.82	5	P:protein phosphorylation; F:protein serine/threonine kinase activity; C:cytoplasmic membrane-bounded vesicle; F:ATP binding; P:recognition of pollen	EC:2.7.11
Traes_1DS_A712C8191.1	serine threonine-protein kinase receptor	2532	0	0.7845	6	P:protein phosphorylation; F:protein serine/threonine kinase activity; C:cytoplasmic membrane-bounded vesicle; F:ATP binding; P:recognition of pollen; C:membrane	EC:2.7.11
Traes_2AL_103675181.1	receptor-like serine threonine-protein kinase sd1-8-like	2433	0	0.738	6	P:protein phosphorylation; F:protein serine/threonine kinase activity; C:cytoplasmic membrane-bounded vesicle; F:ATP binding; P:recognition of pollen; C:membrane	EC:2.7.11
Traes_2AL_2A541092D.1	serine threonine-protein kinase receptor	2433	0	0.76	4	F:protein kinase activity; C:cytoplasmic membrane-bounded vesicle; F:nucleotide binding; P:phosphorylation	-
Traes_2AL_30F435469.1	g-type lectin s-receptor-like serine threonine-protein kinase sd2-5-like	2382	0	0.713	3	P:protein phosphorylation; F:protein serine/threonine kinase activity; F:ATP binding	EC:2.7.11
Traes_2AL_44D9171C8.1	serine threonine-protein kinase receptor	2475	0	0.7715	5	P:protein phosphorylation; F:protein serine/threonine kinase activity; C:cytoplasmic membrane-bounded vesicle; F:ATP binding; P:recognition of pollen	EC:2.7.11
Traes_2AL_4E6969489.1	g-type lectin s-receptor-like serine threonine-protein kinase b120-like	1794	0	0.733	5	F:protein kinase activity; C:cytoplasmic membrane-bounded vesicle; F:nucleotide binding; P:phosphorylation; C:membrane	-
Traes_2AL_4E69B4802.1	serine threonine-protein kinase receptor	2517	0	0.804	6	P:protein phosphorylation; F:protein serine/threonine kinase activity; C:cytoplasmic membrane-bounded vesicle; F:ATP binding; P:recognition of pollen; C:membrane	EC:2.7.11
Traes_2AL_50CD27326.1	serine threonine-protein kinase receptor	2460	0	0.756	6	P:protein phosphorylation; F:protein serine/threonine kinase activity; C:cytoplasmic membrane-bounded vesicle; F:ATP binding; P:recognition of pollen; C:membrane	EC:2.7.11
Traes_2AL_53CDF7BCB1.1	serine threonine-protein kinase receptor	2526	0	0.828	6	P:protein phosphorylation; F:protein serine/threonine kinase activity; C:cytoplasmic membrane-bounded vesicle; F:ATP binding; P:recognition of pollen; C:membrane	EC:2.7.11
Traes_2AL_581043828.1	g-type lectin s-receptor-like serine threonine-protein kinase b120-like	2370	0	0.739	6	P:protein phosphorylation; F:protein serine/threonine kinase activity; C:cytoplasmic membrane-bounded vesicle; F:ATP binding; P:recognition of pollen; C:membrane	EC:2.7.11
Traes_2AL_6949EAB31.1	serine threonine-protein kinase receptor	2397	0	0.773	5	P:protein phosphorylation; F:protein serine/threonine kinase activity; C:cytoplasmic membrane-bounded vesicle; F:ATP binding; P:recognition of pollen	EC:2.7.11
Traes_2AL_8111BA8D1.1	serine threonine-protein kinase receptor	2379	0	0.749	6	P:protein phosphorylation; F:protein serine/threonine kinase activity; C:cytoplasmic membrane-bounded vesicle; F:ATP binding; P:recognition of pollen; C:membrane	EC:2.7.11
Traes_2AL_8E2CC1BE7.1	g-type lectin s-receptor-like serine threonine-protein kinase sd2-5-like	2508	0	0.734	3	P:protein phosphorylation; F:protein serine/threonine kinase activity; F:ATP binding	EC:2.7.11
Traes_2AL_A9D66A1CD.1	serine threonine-protein kinase receptor	2379	0	0.778	5	P:protein phosphorylation; F:protein serine/threonine kinase activity; C:cytoplasmic membrane-bounded vesicle; F:ATP binding; P:recognition of pollen	EC:2.7.11
Traes_2AL_AD9BB63BB.1	serine threonine-protein kinase receptor	2439	0	0.733	5	P:protein phosphorylation; F:protein serine/threonine kinase activity; C:cytoplasmic membrane-bounded vesicle; F:ATP binding; P:recognition of pollen	EC:2.7.11
Traes_2AL_BDC8DD6C7.1	serine threonine-protein kinase receptor	2424	0	0.7505	4	F:protein kinase activity; C:cytoplasmic membrane-bounded vesicle; F:nucleotide binding; P:phosphorylation	-
Traes_2AL_E1CE84FD9.1	serine threonine-protein kinase receptor	2391	0	0.785	6	P:protein phosphorylation; F:protein serine/threonine kinase activity; C:cytoplasmic membrane-bounded vesicle; F:ATP binding; P:recognition of pollen; C:membrane	EC:2.7.11
Traes_2AS_6BBCB64C9.1	g-type lectin s-receptor-like serine threonine-protein kinase rlk1-like	2343	0	0.7765	4	C:cytoplasmic membrane-bounded vesicle; P:protein phosphorylation; F:ATP binding; F:protein serine/threonine kinase activity	EC:2.7.11
Traes_2AS_6D85DB71D.1	serine threonine-protein kinase receptor	2076	0	0.7625	5	P:protein phosphorylation; F:protein serine/threonine kinase activity; C:cytoplasmic membrane-bounded vesicle; F:ATP binding; P:recognition of pollen	EC:2.7.11
Traes_2AS_A81A565CF.1	serine threonine-protein kinase receptor	1998	0	0.7545	5	P:protein phosphorylation; F:protein serine/threonine kinase activity; C:cytoplasmic membrane-bounded vesicle; F:ATP binding; P:recognition of pollen	EC:2.7.11
Traes_2AS_C913A8043.1	g-type lectin s-receptor-like serine threonine-protein kinase rlk1-like	2061	0	0.8185	4	C:cytoplasmic membrane-bounded vesicle; P:protein phosphorylation; F:ATP binding; F:protein serine/threonine kinase activity	EC:2.7.11
Traes_2AS_DC6CBAF4F.1	g-type lectin s-receptor-like serine threonine-protein kinase at2g19130-like	2307	0	0.7375	5	F:carbohydrate binding; P:recognition of pollen; P:protein phosphorylation; F:ATP binding; F:protein serine/threonine kinase activity	EC:2.7.11
Traes_2BL_123BBE98E1.1	serine threonine-protein kinase receptor	2433	0	0.7595	4	F:protein kinase activity; C:cytoplasmic membrane-bounded vesicle; F:nucleotide binding; P:phosphorylation	-
Traes_2BL_1AA6EDD1F.1	serine threonine-protein kinase receptor	2409	0	0.7845	5	P:protein phosphorylation; F:protein serine/threonine kinase activity; C:cytoplasmic membrane-bounded vesicle; F:ATP binding; P:recognition of pollen	EC:2.7.11
Traes_2BL_1D02FD6D7.1	receptor-like serine threonine-protein kinase sd1-8-like	2535	0	0.73	6	P:protein phosphorylation; F:protein serine/threonine kinase activity; C:cytoplasmic membrane-bounded vesicle; F:ATP binding; P:recognition of pollen; C:membrane	EC:2.7.11
Traes_2BL_2C7DDA321.1	serine threonine-protein kinase receptor	2433	0	0.7405	5	P:protein phosphorylation; F:protein serine/threonine kinase activity; C:cytoplasmic membrane-bounded vesicle; F:ATP binding; P:recognition of pollen	EC:2.7.11
Traes_2BL_3E3CBD75F.1	g-type lectin s-receptor-like serine threonine-protein kinase b120-like	2073	0	0.7445	5	P:protein phosphorylation; F:protein serine/threonine kinase activity; C:cytoplasmic membrane-bounded vesicle; F:ATP binding; P:recognition of pollen	EC:2.7.11
Traes_2BL_8558CA8F4.1	g-type lectin s-receptor-like serine threonine-protein kinase b120-like	2367	0	0.7285	6	P:protein phosphorylation; F:protein serine/threonine kinase activity; C:cytoplasmic membrane-bounded vesicle; F:ATP binding; P:recognition of pollen; C:membrane	EC:2.7.11
Traes_2BL_919DD0DC3.1	serine threonine-protein kinase receptor	2625	0	0.8345	6	P:protein phosphorylation; F:protein serine/threonine kinase activity; C:cytoplasmic membrane-bounded vesicle; F:ATP binding; P:recognition of pollen; C:membrane	EC:2.7.11
Traes_2BL_96F751C9E.1	serine threonine-protein kinase receptor	2394	0	0.7925	6	P:protein phosphorylation; F:protein serine/threonine kinase activity; C:cytoplasmic membrane-bounded vesicle; F:ATP binding; P:recognition of pollen; C:membrane	EC:2.7.11
Traes_2BL_9796D51EE.1	serine threonine-protein kinase receptor	2442	0	0.7905	6	P:protein phosphorylation; F:protein serine/threonine kinase activity; C:cytoplasmic membrane-bounded vesicle; F:ATP binding; P:recognition of pollen; C:membrane	EC:2.7.11
Traes_2BL_9B1857023.1	serine threonine-protein kinase receptor	2544	0	0.8205	6	P:protein phosphorylation; F:protein serine/threonine kinase activity; C:cytoplasmic membrane-bounded vesicle; F:ATP binding; P:recognition of pollen; C:membrane	EC:2.7.11
Traes_2BL_A245B34ED.1	serine threonine-protein kinase receptor	1971	0	0.7005	6	F:protein kinase activity; C:mitochondrion; C:cytoplasmic membrane-bounded vesicle; F:nucleotide binding; P:phosphorylation; C:membrane	-
Traes_2BL_D195BD715.1	serine threonine-protein kinase receptor	2544	0	0.803	5	P:protein phosphorylation; F:protein serine/threonine kinase activity; C:cytoplasmic membrane-bounded vesicle; F:ATP binding; P:recognition of pollen	EC:2.7.11
Traes_2BL_ECBEB63EC.1	serine threonine-protein kinase receptor	2391	0	0.774	5	P:protein phosphorylation; F:protein serine/threonine kinase activity; C:cytoplasmic membrane-bounded vesicle; F:ATP binding; P:recognition of pollen	EC:2.7.11
Traes_2BL_FF82E196C.1	receptor-like serine threonine-protein kinase sd1-8-like	2394	0	0.7455	6	P:protein phosphorylation; F:protein serine/threonine kinase activity; C:cytoplasmic membrane-bounded vesicle; F:ATP binding; P:recognition of pollen; C:membrane	EC:2.7.11
Traes_2BS_041F2A9B3.1	serine threonine-protein kinase receptor	2472	0	0.804	6	P:protein phosphorylation; F:protein serine/threonine kinase activity; C:cytoplasmic membrane-bounded vesicle; F:ATP binding; P:recognition of pollen; C:membrane	EC:2.7.11
Traes_2BS_188C86AC7.1	g-type lectin s-receptor-like serine threonine-protein kinase b120-like	2598	0	0.6785	10	F:protein binding; C:cytoplasmic membrane-bounded vesicle; F:nucleotide binding; F:protein kinase activity; P:phosphorylation; P:cell communication; P:regulation of cellular process; P:response to stress; P:multi-organism process; C:plasma membrane	-
Traes_2BS_188C86AC71.1	g-type lectin s-receptor-like serine threonine-protein kinase b120-like	2598	0	0.6785	10	F:protein binding; C:cytoplasmic membrane-bounded vesicle; F:nucleotide binding; F:protein kinase activity; P:phosphorylation; P:cell communication; P:regulation of cellular process; P:response to stress; P:multi-organism process; C:plasma membrane	-
Traes_2BS_71A3DD006.1	serine threonine-protein kinase receptor	2298	0	0.6985	4	F:protein kinase activity; C:cytoplasmic membrane-bounded vesicle; F:nucleotide binding; P:phosphorylation	-
Traes_2BS_857F08A1F.1	g-type lectin s-receptor-like serine threonine-protein kinase rlk1-like	2448	0	0.8085	4	C:cytoplasmic membrane-bounded vesicle; P:protein phosphorylation; F:ATP binding; F:protein serine/threonine kinase activity	EC:2.7.11
Traes_2BS_969FDA18E.1	serine threonine-protein kinase receptor	2439	0	0.7495	4	F:protein kinase activity; C:cytoplasmic membrane-bounded vesicle; F:nucleotide binding; P:phosphorylation	-
Traes_2BS_EA063BB91.1	g-type lectin s-receptor-like serine threonine-protein kinase at2g19130-like	2463	0	0.808	5	F:carbohydrate binding; P:recognition of pollen; P:protein phosphorylation; F:ATP binding; F:protein serine/threonine kinase activity	EC:2.7.11
Traes_2DL_1DD4B1069.1	g-type lectin s-receptor-like serine threonine-protein kinase b120-like	2316	0	0.7185	6	F:protein kinase activity; C:mitochondrion; C:cytoplasmic membrane-bounded vesicle; F:nucleotide binding; P:phosphorylation; C:membrane	-
Traes_2DL_45299D667.1	serine threonine-protein kinase receptor	2526	0	0.8345	6	P:protein phosphorylation; F:protein serine/threonine kinase activity; C:cytoplasmic membrane-bounded vesicle; F:ATP binding; P:recognition of pollen; C:membrane	EC:2.7.11
Traes_2DL_458CEA548.1	serine threonine-protein kinase receptor	2019	0	0.772	6	P:protein phosphorylation; F:protein serine/threonine kinase activity; C:cytoplasmic membrane-bounded vesicle; F:ATP binding; P:recognition of pollen; C:membrane	EC:2.7.11
Traes_2DL_475269B87.1	g-type lectin s-receptor-like serine threonine-protein kinase sd2-5-like	2517	0	0.738	3	P:protein phosphorylation; F:protein serine/threonine kinase activity; F:ATP binding	EC:2.7.11
Traes_2DL_68050749F.1	serine threonine-protein kinase receptor	2565	0	0.815	6	P:protein phosphorylation; F:protein serine/threonine kinase activity; C:cytoplasmic membrane-bounded vesicle; F:ATP binding; P:recognition of pollen; C:membrane	EC:2.7.11
Traes_2DL_A4CDA7A31.1	serine threonine-protein kinase receptor	2430	0	0.761	5	F:protein kinase activity; C:cytoplasmic membrane-bounded vesicle; F:nucleotide binding; P:phosphorylation; C:membrane	-
Traes_2DL_B0BBBEE64.1	serine threonine-protein kinase receptor	2469	0	0.7825	6	P:protein phosphorylation; F:protein serine/threonine kinase activity; C:cytoplasmic membrane-bounded vesicle; F:ATP binding; P:recognition of pollen; C:membrane	EC:2.7.11
Traes_2DL_B183C7D551.1	serine threonine-protein kinase receptor	2433	0	0.759	4	F:protein kinase activity; C:cytoplasmic membrane-bounded vesicle; F:nucleotide binding; P:phosphorylation	-
Traes_2DL_D2128C5CE.1	serine threonine-protein kinase receptor	2475	0	0.7675	5	P:protein phosphorylation; F:protein serine/threonine kinase activity; C:cytoplasmic membrane-bounded vesicle; F:ATP binding; P:recognition of pollen	EC:2.7.11
Traes_2DS_0DF3BAA5D.1	g-type lectin s-receptor-like serine threonine-protein kinase rlk1-like	1893	0	0.7725	4	C:cytoplasmic membrane-bounded vesicle; P:protein phosphorylation; F:ATP binding; F:protein serine/threonine kinase activity	EC:2.7.11
Traes_2DS_157E4A557.1	serine threonine-protein kinase receptor	2454	0	0.7535	4	F:protein kinase activity; C:cytoplasmic membrane-bounded vesicle; F:nucleotide binding; P:phosphorylation	-
Traes_2DS_3CBEF7AD0.1	serine threonine-protein kinase receptor	2541	0	0.726	4	F:protein kinase activity; C:cytoplasmic membrane-bounded vesicle; F:nucleotide binding; P:phosphorylation	-
Traes_2DS_578595DEE.1	serine threonine-protein kinase receptor	2475	0	0.801	6	P:protein phosphorylation; F:protein serine/threonine kinase activity; C:cytoplasmic membrane-bounded vesicle; F:ATP binding; P:recognition of pollen; C:membrane	EC:2.7.11
Traes_2DS_75FFCEDA7.1	serine threonine-protein kinase receptor	2421	0	0.7555	4	F:protein kinase activity; C:cytoplasmic membrane-bounded vesicle; F:nucleotide binding; P:phosphorylation	-
Traes_2DS_E036793DB.1	g-type lectin s-receptor-like serine threonine-protein kinase at2g19130-like	2181	0	0.8035	5	F:carbohydrate binding; P:recognition of pollen; P:protein phosphorylation; F:ATP binding; F:protein serine/threonine kinase activity	EC:2.7.11
Traes_2DS_FAD40AF88.1	serine threonine-protein kinase receptor	2394	0	0.7625	5	P:protein phosphorylation; F:protein serine/threonine kinase activity; C:cytoplasmic membrane-bounded vesicle; F:ATP binding; P:recognition of pollen	EC:2.7.11
Traes_3AL_14FC597EB.1	receptor protein kinase 1-like	2175	0	0.804	5	P:protein phosphorylation; F:protein serine/threonine kinase activity; C:cytoplasmic membrane-bounded vesicle; F:ATP binding; P:recognition of pollen	EC:2.7.11
Traes_3AL_263E24D86.1	serine threonine-protein kinase receptor	2514	0	0.774	6	P:protein phosphorylation; F:protein serine/threonine kinase activity; C:cytoplasmic membrane-bounded vesicle; F:ATP binding; P:recognition of pollen; C:membrane	EC:2.7.11
Traes_3AL_3CA8601C3.1	receptor protein kinase 1	2388	0	0.8355	5	P:protein phosphorylation; F:protein serine/threonine kinase activity; C:cytoplasmic membrane-bounded vesicle; F:ATP binding; P:recognition of pollen	EC:2.7.11
Traes_3AL_D3D600952.1	receptor protein kinase 1	2439	0	0.8065	5	P:protein phosphorylation; F:protein serine/threonine kinase activity; C:cytoplasmic membrane-bounded vesicle; F:ATP binding; P:recognition of pollen	EC:2.7.11
Traes_3AS_4C90AAB7C.1	s-domain receptor-like protein kinase	2295	0	0.751	6	P:protein phosphorylation; F:protein serine/threonine kinase activity; C:cytoplasmic membrane-bounded vesicle; F:ATP binding; P:recognition of pollen; C:membrane	EC:2.7.11
Traes_3AS_EBFC05FC6.1	g-type lectin s-receptor-like serine threonine-protein kinase sd2-5-like	2478	0	0.731	7	P:protein autophosphorylation; F:protein serine/threonine kinase activity; C:mitochondrion; F:ubiquitin protein ligase binding; F:ATP binding; F:carbohydrate binding; C:membrane	EC:2.7.11
Traes_3B_09A7E7C00.1	serine threonine-protein kinase receptor	2445	0	0.7775	6	P:protein phosphorylation; F:protein serine/threonine kinase activity; C:cytoplasmic membrane-bounded vesicle; F:ATP binding; P:recognition of pollen; C:membrane	EC:2.7.11
Traes_3B_21BB9EE78.1	g-type lectin s-receptor-like serine threonine-protein kinase sd2-5-like	2595	0	0.757	7	F:ubiquitin protein ligase binding; F:carbohydrate binding; P:protein autophosphorylation; F:ATP binding; C:membrane; F:protein serine/threonine kinase activity; C:mitochondrion	EC:2.7.11
Traes_3B_23DA36C39.1	receptor-like serine threonine-protein kinase sd1-8-like	2502	0	0.8245	13	C:cytosol; P:protein autophosphorylation; F:protein serine/threonine kinase activity; P:petal development; C:cytoplasmic membrane-bounded vesicle; F:ATP binding; P:cellular protein localization; P:stamen development; P:recognition of pollen; C:vacuole; F:carbohydrate binding; C:nucleus; C:plasma membrane	EC:2.7.11
Traes_3B_2FE8DD8BF.1	receptor protein kinase 1-like	2340	0	0.797	5	P:protein phosphorylation; F:protein serine/threonine kinase activity; C:cytoplasmic membrane-bounded vesicle; F:ATP binding; P:recognition of pollen	EC:2.7.11
Traes_3B_45152384B.1	s-domain receptor-like protein kinase	2304	0	0.7085	6	P:protein phosphorylation; F:protein serine/threonine kinase activity; C:mitochondrion; C:cytoplasmic membrane-bounded vesicle; F:ATP binding; C:membrane	EC:2.7.11
Traes_3B_64DFEB19C.1	receptor protein kinase 1	2433	0	0.801	5	P:protein phosphorylation; F:protein serine/threonine kinase activity; C:cytoplasmic membrane-bounded vesicle; F:ATP binding; P:recognition of pollen	EC:2.7.11
Traes_3B_7287069D2.1	serine threonine-protein kinase receptor	1896	0	0.7625	5	P:protein phosphorylation; F:protein serine/threonine kinase activity; C:cytoplasmic membrane-bounded vesicle; F:ATP binding; P:recognition of pollen	EC:2.7.11
Traes_3B_8EA5A93A1.1	serine threonine-protein kinase receptor	1185	2.35094e-118	0.5695	1	F:transferase activity	-
Traes_3B_A0F11FE81.1	receptor protein kinase 1	2433	0	0.7955	7	P:protein phosphorylation; F:protein serine/threonine kinase activity; C:mitochondrion; C:cytoplasmic membrane-bounded vesicle; F:ATP binding; F:protein tyrosine kinase activity; P:recognition of pollen	EC:2.7.11; EC:2.7.10
Traes_3B_D022EC2FC.1	serine threonine-protein kinase receptor	2532	0	0.8165	5	P:protein phosphorylation; F:protein serine/threonine kinase activity; C:cytoplasmic membrane-bounded vesicle; F:ATP binding; P:recognition of pollen	EC:2.7.11
Traes_3B_FDE494BB4.1	serine threonine-protein kinase receptor	2484	0	0.7975	6	P:protein phosphorylation; F:protein serine/threonine kinase activity; C:cytoplasmic membrane-bounded vesicle; F:ATP binding; P:recognition of pollen; C:membrane	EC:2.7.11
Traes_3DL_0BA6A3FF4.1	serine threonine-protein kinase receptor	2262	0	0.6625	1	F:transferase activity, transferring phosphorus-containing groups	-
Traes_3DL_180AEE715.1	serine threonine-protein kinase receptor	1191	1.06395e-157	0.567	1	F:transferase activity, transferring phosphorus-containing groups	-
Traes_3DL_1D86669CA.1	serine threonine kinase	2616	0	0.6665	7	P:recognition of pollen; P:protein phosphorylation; F:protein serine/threonine kinase activity; P:regulation of cellular process; P:response to stress; C:plasma membrane; F:ATP binding	EC:2.7.11
Traes_3DL_1E1F54063.1	receptor protein kinase 1	2388	0	0.8315	5	P:protein phosphorylation; F:protein serine/threonine kinase activity; C:cytoplasmic membrane-bounded vesicle; F:ATP binding; P:recognition of pollen	EC:2.7.11
Traes_4AL_26308ED6D.1	serine threonine-protein kinase receptor	2472	0	0.778	6	P:protein phosphorylation; F:protein serine/threonine kinase activity; C:cytoplasmic membrane-bounded vesicle; F:ATP binding; P:recognition of pollen; C:membrane	EC:2.7.11
Traes_4AL_376574E73.1	receptor protein kinase 1	2136	0	0.8295	7	P:protein phosphorylation; F:protein serine/threonine kinase activity; C:mitochondrion; C:cytoplasmic membrane-bounded vesicle; F:ATP binding; P:recognition of pollen; C:membrane	EC:2.7.11
Traes_4AL_5B5B861D1.1	receptor protein kinase 1	2511	0	0.8025	7	P:protein phosphorylation; F:protein serine/threonine kinase activity; C:mitochondrion; C:integral component of membrane; C:cytoplasmic membrane-bounded vesicle; F:ATP binding; P:recognition of pollen	EC:2.7.11
Traes_4AL_74EE13BCF.1	receptor protein kinase 1	2214	0	0.7485	4	C:cytoplasmic membrane-bounded vesicle; P:protein phosphorylation; F:ATP binding; F:protein serine/threonine kinase activity	EC:2.7.11
Traes_4AL_CEC8D8938.1	d-mannose binding lectin family protein	1902	0	0.7305	5	F:protein kinase activity; C:cytoplasmic membrane-bounded vesicle; F:nucleotide binding; P:phosphorylation; C:membrane	-
Traes_4AL_CF95F8A58.1	receptor protein kinase 1	2181	0	0.7635	4	P:protein phosphorylation; F:protein serine/threonine kinase activity; C:cytoplasmic membrane-bounded vesicle; F:ATP binding	EC:2.7.11
Traes_4AS_DC24386B6.1	g-type lectin s-receptor-like serine threonine-protein kinase sd2-5-like	2154	0	0.6945	3	P:protein phosphorylation; F:protein serine/threonine kinase activity; F:ATP binding	EC:2.7.11
Traes_4AS_F2525DB4F.1	g-type lectin s-receptor-like serine threonine-protein kinase at2g19130-like	2223	0	0.616	4	P:recognition of pollen; P:protein phosphorylation; F:ATP binding; F:protein serine/threonine kinase activity	EC:2.7.11
Traes_4BS_088611AA4.1	g-type lectin s-receptor-like serine threonine-protein kinase at1g34300-like	2499	0	0.7305	4	P:recognition of pollen; P:protein phosphorylation; F:ATP binding; F:protein serine/threonine kinase activity	EC:2.7.11
Traes_4BS_0E8412517.1	serine threonine-protein kinase receptor	2529	0	0.8145	6	P:protein phosphorylation; F:protein serine/threonine kinase activity; C:cytoplasmic membrane-bounded vesicle; F:ATP binding; P:recognition of pollen; C:membrane	EC:2.7.11
Traes_4BS_E51D6FDDA.1	receptor-like serine threonine-protein kinase sd1-8-like	2415	0	0.683	6	P:protein phosphorylation; C:intracellular membrane-bounded organelle; F:protein serine/threonine kinase activity; F:ATP binding; C:cytoplasmic part; P:recognition of pollen	EC:2.7.11
Traes_4BS_EF4C8D5D3.1	receptor protein kinase 1	2364	0	0.791	7	P:protein phosphorylation; F:protein serine/threonine kinase activity; C:mitochondrion; C:cytoplasmic membrane-bounded vesicle; F:ATP binding; P:recognition of pollen; C:membrane	EC:2.7.11
Traes_4BS_F47F3FC5F.1	d-mannose binding lectin family protein	2523	0	0.75	6	P:protein phosphorylation; F:protein serine/threonine kinase activity; C:cytoplasmic membrane-bounded vesicle; F:ATP binding; P:recognition of pollen; C:membrane	EC:2.7.11
Traes_4DS_1A26DEA9F.1	receptor-like serine threonine-protein kinase sd1-8-like	2442	0	0.6935	4	P:protein phosphorylation; F:protein serine/threonine kinase activity; F:ATP binding; P:recognition of pollen	EC:2.7.11
Traes_4DS_1A9CDE9CB.1	receptor protein kinase 1	2514	0	0.8265	7	P:protein phosphorylation; F:protein serine/threonine kinase activity; C:mitochondrion; C:cytoplasmic membrane-bounded vesicle; F:ATP binding; P:recognition of pollen; C:membrane	EC:2.7.11
Traes_4DS_314D29362.1	g-type lectin s-receptor-like serine threonine-protein kinase at1g34300-like	2490	0	0.7285	4	P:recognition of pollen; P:protein phosphorylation; F:ATP binding; F:protein serine/threonine kinase activity	EC:2.7.11
Traes_4DS_FD8D54634.1	d-mannose binding lectin family protein	2523	0	0.7455	5	F:protein kinase activity; C:cytoplasmic membrane-bounded vesicle; F:nucleotide binding; P:phosphorylation; C:membrane	-
Traes_5AL_477A14FEE.1	serine threonine-protein kinase receptor	2124	0	0.805	6	P:protein phosphorylation; F:protein serine/threonine kinase activity; C:cytoplasmic membrane-bounded vesicle; F:ATP binding; P:recognition of pollen; C:membrane	EC:2.7.11
Traes_5BL_0634D8863.1	receptor kinase 5	1812	0	0.723	5	P:protein phosphorylation; F:protein serine/threonine kinase activity; C:cytoplasmic membrane-bounded vesicle; F:ATP binding; P:recognition of pollen	EC:2.7.11
Traes_5BL_1A78BB372.1	serine threonine-protein kinase receptor	2532	0	0.7555	4	F:protein kinase activity; C:cytoplasmic membrane-bounded vesicle; F:nucleotide binding; P:phosphorylation	-
Traes_5BL_35AB5F3FB.1	serine threonine-protein kinase receptor	2304	0	0.6805	4	F:protein kinase activity; C:cytoplasmic membrane-bounded vesicle; F:nucleotide binding; P:phosphorylation	-
Traes_5BL_36BA4C8F6.1	serine threonine-protein kinase receptor	2523	0	0.7695	5	P:protein phosphorylation; F:protein serine/threonine kinase activity; C:cytoplasmic membrane-bounded vesicle; F:ATP binding; P:recognition of pollen	EC:2.7.11
Traes_5BL_37536803D1.1	g-type lectin s-receptor-like serine threonine-protein kinase at1g34300-like	2592	0	0.8265	7	P:protein phosphorylation; F:protein serine/threonine kinase activity; F:ATP binding; P:recognition of pollen; F:carbohydrate binding; C:plasma membrane; P:protein N-linked glycosylation	EC:2.7.11
Traes_5BL_6E99418D1.1	receptor protein kinase 1	2382	0	0.8265	5	P:protein phosphorylation; F:protein serine/threonine kinase activity; C:cytoplasmic membrane-bounded vesicle; F:ATP binding; P:recognition of pollen	EC:2.7.11
Traes_5BL_76435E271.1	g-type lectin s-receptor-like serine threonine-protein kinase at5g35370-like	2874	0	0.732	4	C:cytoplasmic membrane-bounded vesicle; P:protein phosphorylation; F:ATP binding; F:protein serine/threonine kinase activity	EC:2.7.11
Traes_5BL_9B7B31989.1	serine threonine-protein kinase receptor	2529	0	0.7595	4	F:protein kinase activity; C:cytoplasmic membrane-bounded vesicle; F:nucleotide binding; P:phosphorylation	-
Traes_5BL_AD2F525F4.1	serine threonine-protein kinase receptor	2511	0	0.752	4	F:protein kinase activity; C:cytoplasmic membrane-bounded vesicle; F:nucleotide binding; P:phosphorylation	-
Traes_5BL_D403CBCC6.1	serine threonine-protein kinase receptor	2508	0	0.819	6	P:protein phosphorylation; F:protein serine/threonine kinase activity; C:cytoplasmic membrane-bounded vesicle; F:ATP binding; P:recognition of pollen; C:membrane	EC:2.7.11
Traes_5BL_DFFA40472.1	receptor protein kinase 1	2433	0	0.8035	7	P:protein phosphorylation; F:protein serine/threonine kinase activity; C:mitochondrion; C:integral component of membrane; C:cytoplasmic membrane-bounded vesicle; F:ATP binding; P:recognition of pollen	EC:2.7.11
Traes_5BL_FEEEBC4F0.1	serine threonine-protein kinase receptor	2301	0	0.717	4	F:protein kinase activity; C:cytoplasmic membrane-bounded vesicle; F:nucleotide binding; P:phosphorylation	-
Traes_5BS_0B466F42F.1	g-type lectin s-receptor-like serine threonine-protein kinase sd2-5-like	834	3.86127e-141	0.838	7	P:protein phosphorylation; F:protein serine/threonine kinase activity; F:G-protein coupled receptor activity; C:cytoplasmic membrane-bounded vesicle; F:ATP binding; P:recognition of pollen; C:membrane	EC:2.7.11
Traes_5BS_6004CA039.1	serine threonine-protein kinase receptor	2526	0	0.8305	5	P:protein phosphorylation; F:protein serine/threonine kinase activity; C:cytoplasmic membrane-bounded vesicle; F:ATP binding; P:recognition of pollen	EC:2.7.11
Traes_5BS_D58B83EFC.1	g-type lectin s-receptor-like serine threonine-protein kinase at5g35370-like	2928	0	0.6665	4	C:cytoplasmic membrane-bounded vesicle; P:phosphorylation; F:protein kinase activity; F:nucleotide binding	-
Traes_5DL_00C3DCD19.1	serine threonine-protein kinase receptor	2484	0	0.753	4	F:protein kinase activity; C:cytoplasmic membrane-bounded vesicle; F:nucleotide binding; P:phosphorylation	-
Traes_5DL_0E4FC1265.1	serine threonine-protein kinase receptor	2307	0	0.706	4	F:protein kinase activity; C:cytoplasmic membrane-bounded vesicle; F:nucleotide binding; P:phosphorylation	-
Traes_5DL_3538F3605.1	serine threonine-protein kinase receptor	2526	0	0.7715	5	P:protein phosphorylation; F:protein serine/threonine kinase activity; C:cytoplasmic membrane-bounded vesicle; F:ATP binding; P:recognition of pollen	EC:2.7.11
Traes_5DL_6DCCA1704.1	receptor protein kinase 1	2442	0	0.8125	7	P:protein phosphorylation; F:protein serine/threonine kinase activity; C:mitochondrion; C:integral component of membrane; C:cytoplasmic membrane-bounded vesicle; F:ATP binding; P:recognition of pollen	EC:2.7.11
Traes_5DL_75A33BF74.1	serine threonine-protein kinase receptor	2502	0	0.7915	6	P:protein phosphorylation; F:protein serine/threonine kinase activity; C:cytoplasmic membrane-bounded vesicle; F:ATP binding; P:recognition of pollen; C:membrane	EC:2.7.11
Traes_5DL_843613C21.1	serine threonine-protein kinase receptor	2286	0	0.6925	4	F:protein kinase activity; C:cytoplasmic membrane-bounded vesicle; F:nucleotide binding; P:phosphorylation	-
Traes_5DL_91EFA6E79.1	receptor protein kinase 1	2418	0	0.8045	7	P:protein phosphorylation; F:protein serine/threonine kinase activity; C:mitochondrion; C:integral component of membrane; C:cytoplasmic membrane-bounded vesicle; F:ATP binding; P:recognition of pollen	EC:2.7.11
Traes_5DL_D58768AC8.1	receptor protein kinase 1	2382	0	0.8285	5	P:protein phosphorylation; F:protein serine/threonine kinase activity; C:cytoplasmic membrane-bounded vesicle; F:ATP binding; P:recognition of pollen	EC:2.7.11
Traes_6AL_149A16A84.1	g-type lectin s-receptor-like serine threonine-protein kinase rlk1-like	2028	0	0.788	4	C:cytoplasmic membrane-bounded vesicle; P:protein phosphorylation; F:ATP binding; F:protein serine/threonine kinase activity	EC:2.7.11
Traes_6AL_447A64865.1	g-type lectin s-receptor-like serine threonine-protein kinase b120-like	1053	2.72423e-147	0.769	4	F:protein kinase activity; C:cytoplasmic membrane-bounded vesicle; F:nucleotide binding; P:phosphorylation	-
Traes_6AL_5BCFB7544.1	receptor protein kinase 1	2385	0	0.7705	7	P:protein phosphorylation; F:protein serine/threonine kinase activity; C:cytoplasmic membrane-bounded vesicle; F:ATP binding; F:protein tyrosine kinase activity; P:recognition of pollen; C:membrane	EC:2.7.11; EC:2.7.10
Traes_6AL_A88A8576C.1	receptor protein kinase 1	2496	0	0.828	5	P:protein phosphorylation; F:protein serine/threonine kinase activity; C:cytoplasmic membrane-bounded vesicle; F:ATP binding; P:recognition of pollen	EC:2.7.11
Traes_6BL_7D5B2DA20.1	g-type lectin s-receptor-like serine threonine-protein kinase rlk1-like	2397	0	0.7665	4	C:cytoplasmic membrane-bounded vesicle; P:protein phosphorylation; F:ATP binding; F:protein serine/threonine kinase activity	EC:2.7.11
Traes_6BL_8E665F159.1	serine threonine-protein kinase receptor	2436	0	0.7195	4	P:cellular process; F:protein kinase activity; C:cytoplasmic membrane-bounded vesicle; C:membrane	-
Traes_6BL_8ED89F129.1	g-type lectin s-receptor-like serine threonine-protein kinase b120-like	2445	0	0.7515	5	F:protein kinase activity; C:cytoplasmic membrane-bounded vesicle; F:nucleotide binding; P:phosphorylation; C:membrane	-
Traes_6BL_99F6035F3.1	serine threonine-protein kinase receptor	2436	0	0.733	4	P:cellular process; F:protein kinase activity; C:cytoplasmic membrane-bounded vesicle; C:membrane	-
Traes_6DL_2DA784B93.1	g-type lectin s-receptor-like serine threonine-protein kinase rlk1-like	2406	0	0.769	4	C:cytoplasmic membrane-bounded vesicle; P:protein phosphorylation; F:ATP binding; F:protein serine/threonine kinase activity	EC:2.7.11
Traes_6DL_3E7AA2990.1	receptor protein kinase 1	2454	0	0.769	7	P:protein phosphorylation; F:protein serine/threonine kinase activity; C:cytoplasmic membrane-bounded vesicle; F:ATP binding; F:protein tyrosine kinase activity; P:recognition of pollen; C:membrane	EC:2.7.11; EC:2.7.10
Traes_6DL_BB89C4FC1.1	serine threonine-protein kinase receptor	2436	0	0.731	4	P:cellular process; F:protein kinase activity; C:cytoplasmic membrane-bounded vesicle; C:membrane	-
Traes_7AL_1A15283C9.1	g-type lectin s-receptor-like serine threonine-protein kinase b120-like	2430	0	0.7695	5	F:protein kinase activity; C:cytoplasmic membrane-bounded vesicle; F:nucleotide binding; P:phosphorylation; C:membrane	-
Traes_7AL_43E61D0AB.1	serine threonine-protein kinase receptor	2388	0	0.778	5	P:protein phosphorylation; F:protein serine/threonine kinase activity; C:cytoplasmic membrane-bounded vesicle; F:ATP binding; P:recognition of pollen	EC:2.7.11
Traes_7AL_462A8AD8D.1	serine threonine-protein kinase receptor	2406	0	0.765	4	F:protein kinase activity; C:cytoplasmic membrane-bounded vesicle; F:nucleotide binding; P:phosphorylation	-
Traes_7AL_71D0C034F.1	receptor protein kinase 1	1728	0	0.8515	5	P:protein phosphorylation; F:protein serine/threonine kinase activity; C:cytoplasmic membrane-bounded vesicle; F:ATP binding; P:recognition of pollen	EC:2.7.11
Traes_7AL_A17A9C1B0.1	g-type lectin s-receptor-like serine threonine-protein kinase sd2-5	1848	0	0.7225	3	P:protein phosphorylation; F:protein serine/threonine kinase activity; F:ATP binding	EC:2.7.11
Traes_7AL_AEAFC269B.1	serine threonine-protein kinase receptor	2022	0	0.788	5	P:protein phosphorylation; F:protein serine/threonine kinase activity; C:cytoplasmic membrane-bounded vesicle; F:ATP binding; P:recognition of pollen	EC:2.7.11
Traes_7AS_2E34BE24F.1	g-type lectin s-receptor-like serine threonine-protein kinase sd2-5-like	2514	0	0.8145	7	F:ubiquitin protein ligase binding; F:carbohydrate binding; P:protein autophosphorylation; F:ATP binding; C:membrane; F:protein serine/threonine kinase activity; C:mitochondrion	EC:2.7.11
Traes_7BL_269D5A452.1	receptor protein kinase 1	2406	0	0.834	5	P:protein phosphorylation; F:protein serine/threonine kinase activity; C:cytoplasmic membrane-bounded vesicle; F:ATP binding; P:recognition of pollen	EC:2.7.11
Traes_7BL_BAF53625C.1	receptor protein kinase 1	2358	0	0.841	5	P:protein phosphorylation; F:protein serine/threonine kinase activity; C:cytoplasmic membrane-bounded vesicle; F:ATP binding; P:recognition of pollen	EC:2.7.11
Traes_7DL_08AD82091.1	g-type lectin s-receptor-like serine threonine-protein kinase at2g19130-like	2439	0	0.729	3	P:phosphorylation; F:protein kinase activity; F:nucleotide binding	-
Traes_7DL_152C15E3A.1	receptor protein kinase 1	1536	0	0.8335	5	P:protein phosphorylation; F:protein serine/threonine kinase activity; C:cytoplasmic membrane-bounded vesicle; F:ATP binding; P:recognition of pollen	EC:2.7.11
Traes_7DL_2012CA3ED.1	receptor protein kinase 1	2292	0	0.853	5	P:protein phosphorylation; F:protein serine/threonine kinase activity; C:cytoplasmic membrane-bounded vesicle; F:ATP binding; P:recognition of pollen	EC:2.7.11
Traes_7DL_22C398742.1	serine threonine-protein kinase receptor	2442	0	0.7855	5	P:protein phosphorylation; F:protein serine/threonine kinase activity; C:cytoplasmic membrane-bounded vesicle; F:ATP binding; P:recognition of pollen	EC:2.7.11
Traes_7DL_23E42FB00.1	receptor protein kinase 1	2406	0	0.833	5	P:protein phosphorylation; F:protein serine/threonine kinase activity; C:cytoplasmic membrane-bounded vesicle; F:ATP binding; P:recognition of pollen	EC:2.7.11
Traes_7DL_2FD22B3DE.1	serine threonine-protein kinase receptor	2430	0	0.782	5	P:protein phosphorylation; F:protein serine/threonine kinase activity; C:cytoplasmic membrane-bounded vesicle; F:ATP binding; P:recognition of pollen	EC:2.7.11
Traes_7DL_30BEA5888.1	g-type lectin s-receptor-like serine threonine-protein kinase b120-like	1833	0	0.753	5	F:protein kinase activity; C:cytoplasmic membrane-bounded vesicle; F:nucleotide binding; P:phosphorylation; C:membrane	-
Traes_7DL_3CAA1E243.1	receptor protein kinase 1	2010	0	0.689	4	F:protein kinase activity; C:cytoplasmic membrane-bounded vesicle; F:nucleotide binding; P:phosphorylation	-
Traes_7DL_49E53BDD5.1	serine threonine-protein kinase receptor	2535	0	0.774	5	P:protein phosphorylation; F:protein serine/threonine kinase activity; C:cytoplasmic membrane-bounded vesicle; F:ATP binding; P:recognition of pollen	EC:2.7.11
Traes_7DL_49E53BDD51.1	serine threonine-protein kinase receptor	2535	0	0.774	5	P:protein phosphorylation; F:protein serine/threonine kinase activity; C:cytoplasmic membrane-bounded vesicle; F:ATP binding; P:recognition of pollen	EC:2.7.11
Traes_7DL_58914DA93.1	serine threonine-protein kinase receptor	2406	0	0.7695	5	P:protein phosphorylation; F:protein serine/threonine kinase activity; C:cytoplasmic membrane-bounded vesicle; F:ATP binding; P:recognition of pollen	EC:2.7.11
Traes_7DL_77D234B1C.1	receptor protein kinase 1	2523	0	0.708	3	P:protein phosphorylation; F:protein serine/threonine kinase activity; F:ATP binding	EC:2.7.11
Traes_7DL_7A8D7D6DF.1	serine threonine-protein kinase receptor	2343	0	0.7725	5	P:protein phosphorylation; F:protein serine/threonine kinase activity; C:cytoplasmic membrane-bounded vesicle; F:ATP binding; P:recognition of pollen	EC:2.7.11
Traes_7DL_ACD8198F1.1	receptor protein kinase 1	1902	0	0.7315	4	P:protein phosphorylation; F:protein serine/threonine kinase activity; C:cytoplasmic membrane-bounded vesicle; F:ATP binding	EC:2.7.11
Traes_7DL_E5B7879A5.1	g-type lectin s-receptor-like serine threonine-protein kinase at2g19130-like	2409	0	0.713	3	P:phosphorylation; F:protein kinase activity; F:nucleotide binding	-
Traes_7DL_EA65A8496.1	receptor protein kinase 1	2442	0	0.692	4	F:protein kinase activity; C:cytoplasmic membrane-bounded vesicle; F:nucleotide binding; P:phosphorylation	-
Traes_7DL_F4B8F2F3B.1	receptor protein kinase 1	2424	0	0.817	5	P:protein phosphorylation; F:protein serine/threonine kinase activity; C:cytoplasmic membrane-bounded vesicle; F:ATP binding; P:recognition of pollen	EC:2.7.11
Traes_7DL_F765BC51F.1	serine threonine-protein kinase receptor	2388	0	0.7755	5	P:protein phosphorylation; F:protein serine/threonine kinase activity; C:cytoplasmic membrane-bounded vesicle; F:ATP binding; P:recognition of pollen	EC:2.7.11
Traes_7DS_45FF52B59.1	receptor protein kinase 1	2061	0	0.8295	5	P:protein phosphorylation; F:protein serine/threonine kinase activity; C:cytoplasmic membrane-bounded vesicle; F:ATP binding; P:recognition of pollen	EC:2.7.11
Traes_7DS_E04AB9CAF.1	g-type lectin s-receptor-like serine threonine-protein kinase sd2-5-like	2523	0	0.819	7	F:ubiquitin protein ligase binding; F:carbohydrate binding; P:protein autophosphorylation; F:ATP binding; C:membrane; F:protein serine/threonine kinase activity; C:mitochondrion	EC:2.7.11
