# Supplementary material for: Molecular Characterization and Global Expression Analysis of Lectin Receptor Kinases in Bread Wheat (Triticum aestivum)
Source: PLoS One. 2016 Apr 25;11(4):e0153925. doi: 10.1371/journal.pone.0153925 (PMC4844157; doi:10.1371/journal.pone.0153925)
Supplement: S8 File — Analysis of two major domains Lectin and Kinase in (A) L-LRK, (B) B-LRK and (C) C-LRK. (XLS) [file pone.0153925.s012.xls]

## Sheet: S8A File
	S8A File. Analysis of two major domains Lectin and Kinase in L-LRK.
		L-Lectin Domain				Kinase Domain
Sl. No.	Gene	From	To	Domain Length	E-Value	From	To	Domain Length	E-Value
1	L-LRK1.1	29	267	238	6.18e-97	354	621	267	7.88e-92
2	L-LRK1.2	1	194	193	4e-79	876	1143	267	2.12e-92
3	L-LRK10	48	241	193	5.99e-69	396	661	265	4.81e-88
4	L-LRK11.1	33	269	236	7.69e-84	357	621	264	1.07e-89
5	L-LRK11.2	33	269	236	6.3e-84	357	621	264	3.81e-88
6	L-LRK11.3	33	269	236	9.19e-83	357	621	264	1.82e-88
7	L-LRK12	1	75	74	3.35e-25	353	624	271	2.09e-88
8	L-LRK13.1	29	269	240	2.69e-99	357	623	266	1.17e-88
9	L-LRK13.2	30	267	237	5.22e-99	358	624	266	4.07e-90
10	L-LRK14.1	51	305	254	6.55e-68	310	579	269	1.39e-89
11	L-LRK14.2	51	305	254	3.36e-72	384	657	273	9.71e-85
12	L-LRK15.1	30	262	232	2.49e-64	342	418	76	1.14e-19
13	L-LRK15.2	30	262	232	2.49e-64	342	418	76	1.14e-19
14	L-LRK16	33	269	236	4.61e-102	357	630	273	2.02e-87
15	L-LRK17	29	243	214	3.95e-84	366	633	267	4.64e-86
16	L-LRK18	26	266	240	1.63e-86	355	619	264	2.74e-87
17	L-LRK19	26	262	236	7.71e-82	373	643	270	4.3e-88
18	L-LRK2	30	262	232	5.48e-70	344	516	172	7.64e-52
19	L-LRK20	35	272	237	2.4e-87	360	627	267	3.4e-94
20	L-LRK21	28	265	237	2.91e-100	162	421	259	2.92e-83
21	L-LRK22.1	25	254	229	9.36e-86	344	610	266	4.7e-91
22	L-LRK22.2	2	221	219	3.55e-81	321	587	266	4.17e-92
23	L-LRK23	2	219	217	3.06e-78	309	575	266	3.79e-93
24	L-LRK24	1	156	155	3.5e-57	360	619	259	5.25e-88
25	L-LRK25	30	260	230	1.67e-65	351	620	269	3.11e-90
26	L-LRK26.1	24	263	239	2.63e-91	355	622	267	9.95e-90
27	L-LRK26.2	37	277	240	1.19e-89	365	631	266	9.97e-90
28	L-LRK27.1	29	270	241	1.39e-80	370	640	270	1.16e-86
29	L-LRK27.2	29	272	243	3.82e-73	243	511	268	3.64e-22
30	L-LRK27.3	29	270	241	2.6e-79	353	621	268	4.25e-22
31	L-LRK28	30	264	234	1.19e-80	351	624	273	2.93e-86
32	L-LRK29	27	269	242	2.08e-105	358	626	268	5.88e-86
33	L-LRK3.1	1	154	153	4.93e-66	352	619	267	3.16e-92
34	L-LRK3.2	21	264	243	3.97e-93	250	401	151	1.47e-55
35	L-LRK30	30	268	238	8.49e-65	162	430	268	5.27e-85
36	L-LRK31.1	26	264	238	3.1e-96	351	618	267	1.13e-92
37	L-LRK31.2	26	264	238	7.95e-97	351	616	265	6.35e-93
38	L-LRK32	31	269	238	6.42e-85	386	659	273	6.31e-82
39	L-LRK33.1	33	267	234	8.09e-88	355	622	267	3.08e-91
40	L-LRK33.2	3	96	93	1.66e-32	182	216	34	0.000110108
41	L-LRK34	51	305	254	7.27e-73	392	452	60	1.53e-14
42	L-LRK35.1	35	272	237	3.64e-88	366	635	269	1.91e-89
43	L-LRK35.2	3	161	158	5.42e-59	354	619	265	1.16e-87
44	L-LRK35.3	2	110	108	1.48e-37	391	571	180	9.93e-60
45	L-LRK35.4	38	275	237	8.89e-97	202	469	267	3.4e-87
46	L-LRK35.5	1	70	69	1.28e-24	367	634	267	1.85e-82
47	L-LRK35.6	2	110	108	1.72e-37	249	422	173	3.19e-62
48	L-LRK36.1	53	290	237	4.18e-96	384	552	168	1.41e-61
49	L-LRK36.2	1	71	70	1.73e-28	145	186	41	3.27e-05
50	L-LRK37.1	27	264	237	3.57e-101	213	325	112	1.22e-29
51	L-LRK37.2	550	786	236	1.48e-100	342	614	272	9.45e-81
52	L-LRK38.1	26	268	242	7.26e-88	356	622	266	1.16e-86
53	L-LRK38.2	31	273	242	7.77e-89	115	381	266	8.46e-91
54	L-LRK39.1	29	267	238	9.88e-100	331	599	268	9.1e-95
55	L-LRK39.2	70	308	238	8.07e-102	367	636	269	7.38e-88
56	L-LRK4.1	31	267	236	1.34e-68	264	470	206	1.92e-65
57	L-LRK4.2	31	267	236	3.68e-71	350	503	153	8.57e-25
58	L-LRK4.3	31	267	236	5.69e-67	380	652	272	1.42e-87
59	L-LRK40.1	27	260	233	4.94e-94	388	661	273	7.93e-87
60	L-LRK40.2	80	312	232	4.26e-93	173	208	35	0.00583826
61	L-LRK41	39	277	238	1.88e-85	361	629	268	3e-89
62	L-LRK42.1	2	183	181	1.35e-74	274	540	266	3.77e-85
63	L-LRK42.2	2	183	181	1.35e-74	274	540	266	3.77e-85
64	L-LRK42.3	1	162	161	1.3e-61	364	630	266	1.41e-82
65	L-LRK43.1	24	276	252	9.27e-94	364	629	265	2.59e-84
66	L-LRK43.2	25	277	252	5.81e-94	365	556	191	3.71e-70
67	L-LRK44	32	270	238	2.44e-64	397	668	271	2.14e-94
68	L-LRK45	30	257	227	8.69e-60	340	554	214	7.44e-68
69	L-LRK46	27	263	236	5.58e-92	352	625	273	2.07e-84
70	L-LRK47	30	265	235	2.19e-83	371	641	270	8.62e-87
71	L-LRK48	9	206	197	8.17e-81	356	462	106	2.6e-27
72	L-LRK49	16	65	49	7.95e-07	358	595	237	2.36e-66
73	L-LRK5.1	36	278	242	8.94e-96	367	634	267	1.59e-87
74	L-LRK5.2	36	277	241	2.1e-96	366	633	267	8.02e-90
75	L-LRK50	28	265	237	9.63e-84	404	671	267	3.25e-94
76	L-LRK51	100	171	71	1.69e-29	260	527	267	3.3e-86
77	L-LRK52	1	68	67	1.94e-21	171	333	162	7.64e-55
78	L-LRK6	1	202	201	4.08e-75	291	560	269	1.81e-90
79	L-LRK7	23	263	240	1.85e-100	355	623	268	1.03e-94
80	L-LRK8	2	131	129	2.41e-36	250	518	268	1.86e-91
81	L-LRK9.1	25	261	236	3.42e-64	369	569	200	4.92e-77
82	L-LRK9.2	8	84	76	1.1e-22	184	347	163	7.51e-54
83	L-LRK9.3	30	279	249	7.01e-69	378	540	162	4.7e-59
84	L-LRK9.4	1	79	78	9.89e-16	177	367	190	2.88e-74

## Sheet: S8B File
		S8B File. Analysis of two major domains Lectin and Kinase in B-LRK.
		B-Lectin Domain				Kinase Domain
Sl. No.	Gene Model	From	To	Domain Length	E-Value	From	To	Domain Length	E-Value
1	B-LRK1.1	40	156	116	2.61e-28	511	779	268	4.83e-84
2	B-LRK1.2	40	156	116	2.3e-28	510	778	268	3.8e-87
3	B-LRK1.3	40	156	116	5.59e-27	511	779	268	8.28e-84
4	B-LRK1.4	40	156	116	3.27e-28	511	779	268	2.06e-83
5	B-LRK10.1	32	157	125	7.94e-26	535	800	265	4.54e-89
6	B-LRK10.2	32	157	125	1.26e-27	530	795	265	1.46e-84
7	B-LRK10.3	32	157	125	2e-27	520	785	265	1.35e-86
8	B-LRK11	30	155	125	5.43e-29	513	782	269	5.27e-87
9	B-LRK12.1	14	139	125	4.69e-31	517	692	175	1.17e-66
10	B-LRK12.2	32	158	126	1.03e-25	511	723	212	5.35e-59
11	B-LRK12.3	33	156	123	3.35e-26	514	725	211	4.11e-59
12	B-LRK13.1	43	156	113	0.00014278	519	815	296	1.09e-79
13	B-LRK13.2	22	146	124	5.4e-12	512	812	300	7.54e-80
14	B-LRK14.1	27	154	127	9.85e-22	549	814	265	1.05e-84
15	B-LRK14.2	27	154	127	9.85e-22	549	814	265	1.05e-84
16	B-LRK15	26	148	122	5.97e-29	471	588	117	1.25e-44
17	B-LRK16	27	149	122	2.78e-30	506	656	150	2.46e-62
18	B-LRK17.1	38	183	145	2.2e-22	545	568	23	0.00964394
19	B-LRK17.2	33	178	145	2.8e-22	540	821	281	5.36e-84
20	B-LRK18.1	24	165	141	2.42e-21	521	789	268	5.88e-91
21	B-LRK18.2	24	164	140	5.27e-24	519	787	268	9.31e-90
22	B-LRK19	36	152	116	6.06e-29	498	769	271	6.49e-89
23	B-LRK2	33	154	121	1.09e-23	533	799	266	2.78e-88
24	B-LRK20	66	180	114	1.88e-31	542	810	268	1.86e-85
25	B-LRK21.1	44	156	112	1.17e-24	514	783	269	8.82e-81
26	B-LRK21.2	44	156	112	5.46e-24	514	783	269	2.96e-82
27	B-LRK21.3	42	154	112	1.31e-20	512	781	269	6.34e-86
28	B-LRK21.4	42	154	112	2.94e-21	512	781	269	5.25e-86
29	B-LRK22.1	112	186	74	3.43e-18	537	801	264	1.04e-79
30	B-LRK22.2	113	186	73	1.12e-20	537	800	263	2.95e-81
31	B-LRK23	54	159	105	1.86e-20	541	846	305	1.9e-79
32	B-LRK24	39	154	115	2.28e-29	503	740	237	1.28e-70
33	B-LRK25	29	157	128	1.66e-23	506	785	279	7.4e-84
34	B-LRK26	37	153	116	9.09e-27	523	734	211	1.61e-67
35	B-LRK27.1	8	37	29	1.66e-05	329	395	66	1.23e-17
36	B-LRK27.2	8	37	29	1.15e-05	330	397	67	1.48e-21
37	B-LRK28	31	154	123	5.1e-34	540	632	92	7.44e-27
38	B-LRK29	52	180	128	3.39e-09	611	915	304	4.9e-79
39	B-LRK3.1	13	138	125	1.64e-30	491	666	175	4.03e-66
40	B-LRK3.2	32	158	126	3.5e-28	537	804	267	5.94e-76
41	B-LRK3.3	32	158	126	6.07e-28	536	729	193	1.29e-78
42	B-LRK30	33	164	131	1.29e-08	510	780	270	1.34e-77
43	B-LRK31.1	32	124	92	1.61e-16	480	728	248	2.43e-76
44	B-LRK31.2	4	64	60	1.15e-12	420	628	208	6.58e-75
45	B-LRK32	29	152	123	2.1e-16	357	628	271	1.74e-83
46	B-LRK33.1	27	146	119	5.94e-32	512	750	238	2.33e-63
47	B-LRK33.2	27	146	119	7.17e-31	502	769	267	6.75e-93
48	B-LRK33.3	27	146	119	1.7e-32	512	780	268	6.28e-86
49	B-LRK34	9	101	92	2.45e-20	461	728	267	1.97e-96
50	B-LRK35	47	154	107	6.96e-28	519	791	272	2.82e-88
51	B-LRK36.1	33	179	146	4.24e-18	544	820	276	2e-87
52	B-LRK36.10	44	184	140	1.33e-17	545	817	272	2.26e-88
53	B-LRK36.11	39	176	137	2.69e-22	541	817	276	4.22e-83
54	B-LRK36.12	71	209	138	1.55e-22	574	850	276	7.01e-83
55	B-LRK36.13	44	180	136	4.99e-23	546	823	277	1.85e-84
56	B-LRK36.14	33	172	139	7.08e-24	532	800	268	3.85e-88
57	B-LRK36.15	27	176	149	4.6e-23	541	817	276	7.85e-84
58	B-LRK36.16	43	180	137	1.22e-22	546	826	280	7.04e-85
59	B-LRK36.17	34	173	139	1.36e-23	533	801	268	1.11e-87
60	B-LRK36.18	59	181	122	7.56e-25	543	814	271	2.85e-86
61	B-LRK36.19	38	170	132	6.5e-22	531	801	270	1.82e-85
62	B-LRK36.2	33	177	144	8.85e-22	538	815	277	1.25e-83
63	B-LRK36.20	34	176	142	5.75e-19	541	817	276	2.71e-86
64	B-LRK36.21	34	148	114	1.01e-17	405	685	280	3.76e-85
65	B-LRK36.22	32	175	143	8.59e-21	535	811	276	1.05e-88
66	B-LRK36.23	35	175	140	4.18e-23	540	816	276	1.09e-84
67	B-LRK36.24	20	164	144	2.46e-15	527	809	282	8.72e-87
68	B-LRK36.3	44	139	95	4.01e-13	539	811	272	2.53e-90
69	B-LRK36.4	41	175	134	1.6e-20	540	817	277	6.12e-82
70	B-LRK36.5	100	244	144	2.49e-20	610	888	278	2.44e-85
71	B-LRK36.6	33	179	146	1.3e-21	541	818	277	2.95e-87
72	B-LRK36.7	35	175	140	7.77e-21	539	817	278	1.45e-87
73	B-LRK36.8	42	177	135	2.37e-19	542	725	183	3.03e-65
74	B-LRK36.9	33	179	146	1.58e-19	544	820	276	1.2e-86
75	B-LRK37.1	35	159	124	1.1e-30	512	724	212	1.23e-58
76	B-LRK37.2	36	160	124	5.89e-31	514	726	212	5.54e-60
77	B-LRK38	34	176	142	1.24e-22	537	804	267	7.18e-87
78	B-LRK39	32	155	123	9.59e-26	522	602	80	1.01e-25
79	B-LRK4	32	156	124	1.39e-29	508	719	211	7e-59
80	B-LRK40.1	27	146	119	4.2e-33	485	752	267	6.99e-94
81	B-LRK40.2	29	148	119	3.2e-30	489	756	267	4.81e-93
82	B-LRK41	30	162	132	1.39e-31	540	807	267	9.71e-91
83	B-LRK42.1	44	169	125	9.39e-08	428	708	280	7.17e-84
84	B-LRK42.2	44	169	125	3.16e-08	417	697	280	2.93e-80
85	B-LRK43	46	167	121	4.92e-19	382	560	178	1.87e-64
86	B-LRK44	42	160	118	1.91e-25	506	773	267	3.11e-86
87	B-LRK45.1	1	49	48	5.64e-11	433	704	271	4.91e-81
88	B-LRK45.2	48	155	107	3.18e-26	539	780	241	1.09e-77
89	B-LRK45.3	67	175	108	1.01e-27	559	830	271	2.04e-79
90	B-LRK46	30	149	119	2.24e-26	522	787	265	2.03e-94
91	B-LRK47	36	149	113	5.74e-32	497	760	263	1.09e-89
92	B-LRK48.1	28	152	124	8.72e-16	446	711	265	7.4e-87
93	B-LRK48.2	27	151	124	3.9e-16	499	764	265	2.17e-88
94	B-LRK48.3	27	151	124	2.68e-15	499	727	228	6.43e-78
95	B-LRK49	30	150	120	2.62e-29	510	778	268	2.34e-80
96	B-LRK5.1	40	147	107	5.13e-20	499	693	194	8.85e-75
97	B-LRK5.2	40	147	107	6.94e-21	498	766	268	8.46e-84
98	B-LRK50.1	76	182	106	1.28e-25	557	828	271	8.75e-89
99	B-LRK50.2	49	155	106	5.94e-29	532	806	274	9.61e-87
100	B-LRK50.3	41	155	114	8.9e-28	533	809	276	5.11e-99
101	B-LRK50.4	44	150	106	7.11e-30	525	798	273	2.3e-94
102	B-LRK51	41	164	123	1.62e-19	475	739	264	1.86e-78
103	B-LRK52.1	41	148	107	2.87e-19	523	796	273	3.79e-87
104	B-LRK52.2	37	148	111	1.62e-22	518	759	241	5.67e-81
105	B-LRK52.3	5	57	52	1.73e-09	430	512	82	3.22e-20
106	B-LRK52.4	41	148	107	2.41e-19	523	796	273	7.77e-86
107	B-LRK52.5	23	148	125	1.09e-22	524	797	273	1.16e-85
108	B-LRK53.1	45	153	108	2.08e-11	497	763	266	3.67e-77
109	B-LRK53.2	44	152	108	2.22e-11	530	631	101	4.64e-27
110	B-LRK54.1	27	146	119	3.01e-35	500	767	267	1.29e-89
111	B-LRK54.2	27	146	119	9.77e-34	500	610	110	4.67e-39
112	B-LRK55.1	34	156	122	9.02e-28	508	774	266	2.08e-90
113	B-LRK55.2	34	156	122	1.56e-27	508	775	267	3.88e-91
114	B-LRK55.3	32	155	123	1.96e-29	516	785	269	1.95e-87
115	B-LRK56	70	164	94	3.49e-21	489	753	264	1.13e-77
116	B-LRK57.1	46	154	108	1.49e-23	516	802	286	2.32e-80
117	B-LRK57.2	44	152	108	1.69e-22	514	800	286	5.15e-82
118	B-LRK58	35	176	141	4.98e-23	540	816	276	1.67e-85
119	B-LRK59	3	49	46	8.86e-12	408	685	277	5.84e-92
120	B-LRK6.1	41	154	113	2.31e-23	504	769	265	2.44e-87
121	B-LRK6.2	40	155	115	8.2e-20	505	770	265	1.93e-85
122	B-LRK60.1	42	164	122	2.46e-15	392	658	266	8.32e-84
123	B-LRK60.2	28	145	117	2.19e-15	515	781	266	3.11e-82
124	B-LRK60.3	28	145	117	2.02e-15	518	784	266	2.58e-83
125	B-LRK61	41	162	121	1.72e-28	512	777	265	2.8e-86
126	B-LRK62	33	159	126	7.2e-24	521	788	267	4.8e-86
127	B-LRK63.1	80	193	113	1.4e-15	522	788	266	4.21e-89
128	B-LRK63.2	115	222	107	2.61e-15	556	821	265	4.08e-78
129	B-LRK64.1	33	159	126	2.65e-22	521	788	267	1.69e-83
130	B-LRK64.2	33	159	126	1.57e-25	521	788	267	7.29e-85
131	B-LRK65	34	176	142	2.42e-28	370	605	235	8.45e-76
132	B-LRK66.1	46	158	112	1.33e-17	525	794	269	2.41e-79
133	B-LRK66.2	47	155	108	4.92e-19	521	798	277	5.51e-75
134	B-LRK67	43	156	113	2.68e-31	511	778	267	3.83e-85
135	B-LRK68.1	35	152	117	6.73e-29	504	750	246	1.81e-88
136	B-LRK68.2	32	176	144	1.64e-21	381	648	267	1.81e-87
137	B-LRK68.3	35	152	117	1.92e-26	503	749	246	2.54e-87
138	B-LRK69.1	65	172	107	3.38e-19	548	821	273	3.65e-83
139	B-LRK69.2	2	109	107	6.18e-22	479	754	275	1.32e-90
140	B-LRK7	31	152	121	1.55e-24	509	777	268	1.56e-83
141	B-LRK70	29	149	120	4.12e-29	505	772	267	8.43e-91
142	B-LRK71	2	61	59	4.6e-10	73	308	235	9.98e-70
143	B-LRK72.1	40	158	118	5.42e-24	515	782	267	3.55e-85
144	B-LRK72.10	31	155	124	7.42e-25	512	780	268	2.38e-82
145	B-LRK72.2	31	155	124	1.4e-26	512	780	268	1.61e-82
146	B-LRK72.3	38	158	120	1.24e-22	384	651	267	3.01e-88
147	B-LRK72.4	32	151	119	8.44e-25	511	778	267	1.18e-79
148	B-LRK72.5	38	150	112	1.73e-28	511	778	267	7.13e-82
149	B-LRK72.6	89	184	95	4.38e-21	541	809	268	4.55e-83
150	B-LRK72.7	89	184	95	4.38e-21	541	809	268	4.55e-83
151	B-LRK72.8	32	155	123	7.95e-26	511	779	268	6.58e-86
152	B-LRK72.9	30	154	124	7.27e-24	510	770	260	1.26e-78
153	B-LRK73.1	27	144	117	4.1e-30	497	673	176	1.85e-69
154	B-LRK73.2	29	148	119	5.38e-34	502	770	268	1.88e-89
155	B-LRK74.1	24	178	154	1.64e-18	403	669	266	1.96e-82
156	B-LRK74.2	45	153	108	2.18e-12	532	798	266	2.41e-81
157	B-LRK75	28	152	124	2.6e-16	338	607	269	5.02e-79
158	B-LRK76	29	154	125	2.42e-28	534	799	265	6.5e-92
159	B-LRK77	76	147	71	5.93e-21	503	778	275	1.08e-96
160	B-LRK78	44	164	120	1.38e-15	475	736	261	2.54e-92
161	B-LRK79.1	66	180	114	3.28e-16	520	785	265	2.27e-88
162	B-LRK79.2	68	180	112	1.67e-18	523	788	265	6.2e-87
163	B-LRK8	115	191	76	9.2e-18	535	799	264	3.44e-87
164	B-LRK80	38	152	114	2.4e-31	506	774	268	1.2e-87
165	B-LRK81	29	151	122	2.42e-29	534	799	265	3.21e-89
166	B-LRK82.1	51	160	109	1.16e-23	554	835	281	1.45e-86
167	B-LRK82.2	47	156	109	4.1e-24	550	835	285	2.1e-84
168	B-LRK83	104	221	117	1.47e-24	563	830	267	5.01e-93
169	B-LRK84	31	160	129	8.85e-24	512	794	282	5.06e-87
170	B-LRK85	20	143	123	7.91e-24	500	616	116	8.84e-40
171	B-LRK86	38	160	122	8.62e-25	521	791	270	2.22e-86
172	B-LRK87	70	112	42	1.8e-09	506	563	57	3.35e-14
173	B-LRK88	15	89	74	1.12e-16	413	677	264	2.53e-85
174	B-LRK89	32	158	126	1.09e-32	498	709	211	3.3e-60
175	B-LRK9	32	156	124	3.43e-29	533	798	265	4.15e-91
176	B-LRK90	34	168	134	5.4e-21	512	724	212	2.45e-71
177	B-LRK91	70	177	107	1.04e-27	542	814	272	4.51e-85

## Sheet: S8C File
	S8C File. Analysis of two major domains Lectin and Kinase in C-LRK.
		C-Lectin Domain				Kinase Domain
Sl. No.	Gene Model	From	To	Domain Length	E-Value	From	To	Domain Length	E-Value
1	C-LRK1.1	43	168	125	3.61454e-14	261	523	262	3.44345e-70
2	C-LRK1.2	39	165	126	1.28997e-14	257	519	262	2.13544e-70
