# Supplementary material for: Molecular Characterization and Global Expression Analysis of Lectin Receptor Kinases in Bread Wheat (Triticum aestivum)
Source: PLoS One. 2016 Apr 25;11(4):e0153925. doi: 10.1371/journal.pone.0153925 (PMC4844157; doi:10.1371/journal.pone.0153925)
Supplement: S9 File — Fold expression change in (A) L-type Lectin Receptor Kinases (L-LRK) and B-type Lectin Receptor Kinases (B-LRK) during biotic stress. Two folds or more up regulated and down regulated genes are shown in pink and green colour cells, respectively. (XLS) [file pone.0153925.s013.xls]

## Sheet: S9A File
S9A File. Fold expression change in L-type Lectin Receptor Kinases (L-LRK) during biotic stress. Two folds or more up regulated and down regulated genes are shown in pink and green colour cells, respectively.
			Pst	Bgt
		L-LRK5.1	0.732802	3.34158
		L-LRK31.1	2.33732	4.7788
		L-LRK31.2	2.41656	4.88729
		L-LRK5.2	0.38029	4.78097
		L-LRK20	0.592441	2.63791
		L-LRK13.1	2.57197	4.62334
		L-LRK42.1	0.837774	5.44976
		L-LRK42.2	0.837774	5.44976
		L-LRK45	2.78369	1.71393
		L-LRK9.1	1.28648	2.75821
		L-LRK46	0.891364	4.72658
		L-LRK33.1	0.740836	2.66857
		L-LRK36.1	0.593408	5.35335
		L-LRK43.1	1.60861	4.61632
		L-LRK26.1	0.63299	2.70411
		L-LRK38.1	0.902991	9.84985
		L-LRK23	2.5268	7.91258
		L-LRK22.1	0.764909	13.629
		L-LRK26.2	0.498624	2.81785
		L-LRK15.1	1.90143	2.15238
		L-LRK15.2	1.90143	2.15238
		L-LRK43.2	1.07547	3.81775
		L-LRK33.2	0.83268	2.0622
		L-LRK11.3	0	5.73791
		L-LRK36.2	1.65719	2.54909
		L-LRK22.2	0.885237	10.5199
		L-LRK38.2	1.67425	16.6903
		L-LRK42.3	0.786268	6.05688
		L-LRK37.1	1.18856	2.32829
		L-LRK12	0.837265	3.04333
		L-LRK1.1	0.072649	7.25136
		L-LRK25	1.82642	2.46829
		L-LRK37.2	1.11171	2.64484
		L-LRK1.2	0.499141	3.86651
		L-LRK4.1	2.12597	1.74932
		L-LRK19	1.91407	9.2433
		L-LRK4.2	2.18931	2.10524
		L-LRK4.3	2.28174	1.81104
		L-LRK35.1	0.220024	4.08071
		L-LRK41	0.237642	4.11394
		L-LRK17	2.4516	3.98609
		L-LRK48	3.29754	4.18142
		L-LRK14.1	2.34673	5.41012
		L-LRK3.1	6.88241	3.78045
		L-LRK32	0.219573	3.24788
		L-LRK35.2	0.830298	5.57583
		L-LRK3.2	6.95599	3.63202
		L-LRK14.2	2.06029	4.80363
		L-LRK35.3	0.514859	4.72229
		L-LRK35.4	1.13269	3.96662
		L-LRK35.5	0.61783	5.2597
		L-LRK24	1.63689	4.06048
		L-LRK35.6	0.882616	6.83199
		L-LRK18	2.17597	2.99133
		L-LRK34	1.94441	5.09563
		L-LRK29	1.21858	2.87206
		L-LRK13.2	6.57626	49.2665
		L-LRK6	1.7774	4.26246
		L-LRK16	1.37878	3.12037
		L-LRK52	1.87182	2.74801

## Sheet: S9B File
S9B File. Fold expression change in B-type Lectin Receptor Kinases (B-LRK) during biotic stress. Two folds or more up regulated and down regulated genes are shown in pink and green colour cells, respectively.
			Pst	Bgt
		B-LRK36.1	1.07261	2.29592
		B-LRK36.3	1.11578	2.77272
		B-LRK85	0.489576	1.29023
		B-LRK17.1	0.92579	2.24982
		B-LRK36.4	1.30156	2.69937
		B-LRK36.5	1.16581	2.71914
		B-LRK61	0.415891	0.637081
		B-LRK17.2	0.981555	2.18324
		B-LRK36.7	1.17026	2.54755
		B-LRK31.2	0.04588	0.352327
		B-LRK36.8	1.38469	3.23736
		B-LRK36.9	1.15475	2.44392
		B-LRK36.10	1.65009	2.44151
		B-LRK80	0.277259	0.638155
		B-LRK1.1	0.226539	0.196251
		B-LRK58	1.33737	2.79056
		B-LRK67	1.51956	3.38321
		B-LRK36.11	1.30706	3.4343
		B-LRK33.1	0.439966	2.0114
		B-LRK6.1	2.72619	5.70513
		B-LRK18.1	1.57003	3.25261
		B-LRK1.2	0.224426	0.190303
		B-LRK40.1	0.305684	2.22821
		B-LRK74.1	0.251617	1.22261
		B-LRK1.3	0.233545	0.202321
		B-LRK7	0.814906	2.25357
		B-LRK20	0.274594	0.638647
		B-LRK18.2	1.52074	3.40453
		B-LRK36.12	1.34519	3.77429
		B-LRK40.2	0.291806	2.76851
		B-LRK33.2	0.262007	2.21597
		B-LRK36.13	0.972396	2.02668
		B-LRK16	0.302438	0.702372
		B-LRK41	2.30042	4.14847
		B-LRK6.2	2.45622	5.11648
		B-LRK24	2.14612	4.99931
		B-LRK36.14	1.27063	3.5796
		B-LRK14.1	1.55916	7.25314
		B-LRK14.2	1.55916	7.25314
		B-LRK74.2	0.269624	1.36675
		B-LRK34	0.398355	0.687743
		B-LRK36.15	1.37326	3.39086
		B-LRK73.1	0.676475	2.55841
		B-LRK36.16	1.0501	2.33942
		B-LRK33.3	0.398551	1.86245
		B-LRK1.4	0.205944	0.234012
		B-LRK53.2	0.155481	0.952748
		B-LRK3.2	0.381382	1.31596
		B-LRK36.17	1.45113	4.49969
		B-LRK3.3	0.366397	2.69082
		B-LRK5.1	2.10535	11.3525
		B-LRK36.18	2.78612	14.5637
		B-LRK21.1	0.205945	2.202
		B-LRK57.1	0.064359	0.702767
		B-LRK63.1	0.355258	0.67816
		B-LRK86	2.75567	14.2866
		B-LRK63.2	0.378963	0.673126
		B-LRK46	1.16346	0.385407
		B-LRK5.2	2.51928	11.4964
		B-LRK51	0.228823	2.01887
		B-LRK57.2	0.064358	0.657723
		B-LRK66.2	1.31628	2.37939
		B-LRK76	2.0358	1.92339
		B-LRK38	0.381639	2.3611
		B-LRK83	0.427221	5.81214
		B-LRK21.2	0.228828	2.15439
		B-LRK36.19	2.4987	13.3348
		B-LRK45.1	1.28473	7.93248
		B-LRK50.1	1.60116	3.53048
		B-LRK88	0	10.68
		B-LRK89	4.51525	4.14356
		B-LRK13.1	1.73051	2.61973
		B-LRK36.20	1.14506	2.67225
		B-LRK47	1.76187	2.43619
		B-LRK45.2	1.26907	8.21895
		B-LRK82.1	2.56668	2.13652
		B-LRK19	3.88255	14.4713
		B-LRK45.3	1.41796	8.67966
		B-LRK13.2	1.75405	2.62044
		B-LRK82.2	2.58594	2.13652
		B-LRK36.21	0.909703	2.13099
		B-LRK81	0	7.63927
		B-LRK9	0	7.65039
		B-LRK21.3	0.068648	3.86201
		B-LRK23	1.68099	2.18576
		B-LRK10.2	0	3.34283
		B-LRK50.2	1.32875	2.62726
		B-LRK90	0.726442	2.70908
		B-LRK36.23	1.41881	2.23559
		B-LRK29	2.07375	2.14553
		B-LRK10.3	0	2.70543
		B-LRK50.3	1.97951	6.33545
		B-LRK36.24	1.01926	2.79646
		B-LRK50.4	1.49497	3.45384
		B-LRK21.4	0.073551	4.44535
		B-LRK60.1	0.859758	3.67686
		B-LRK35	16.0803	76.5234
		B-LRK69.1	0.584306	2.2211
		B-LRK60.2	0.841355	4.03001
		B-LRK62	1.13101	8.80175
		B-LRK64.1	0.739576	6.45116
		B-LRK60.3	0.892641	3.94602
		B-LRK64.2	0.712203	6.1978
		B-LRK43	1.51625	7.8777
		B-LRK65	0.296825	1.69533
		B-LRK72.3	0.343542	1.14587
		B-LRK79.1	0.479825	0.885131
		B-LRK52.2	1.11174	4.05261
		B-LRK84	0.780964	2.19281
		B-LRK52.3	1.36084	8.00682
		B-LRK69.2	1.26687	4.78865
		B-LRK72.5	0.445783	0.634978
		B-LRK54.2	0.567852	0.496555
		B-LRK32	1.16232	3.50096
		B-LRK8	0.374629	1.68969
		B-LRK72.9	0.470054	1.08504
		B-LRK75	3.7502	3.34473
		B-LRK25	1.75732	3.17209
		B-LRK52.5	0.715161	4.30194
		B-LRK79.2	0.436036	0.866235
