# Supplementary material for: Molecular Characterization and Global Expression Analysis of Lectin Receptor Kinases in Bread Wheat (Triticum aestivum)
Source: PLoS One. 2016 Apr 25;11(4):e0153925. doi: 10.1371/journal.pone.0153925 (PMC4844157; doi:10.1371/journal.pone.0153925)
Supplement: S10 File — expression change in (A) L-type Lectin Receptor Kinases (L-LRK) and (B) B-type Lectin Receptor Kinases (B-LRK) during abiotic stress. Two folds or more up regulated and down regulated genes are shown in pink and green colour cells, respectively. (XLS) [file pone.0153925.s014.xls]

## Sheet: S10A File
S10A File. Fold expression change in L-type Lectin Receptor Kinases (L-LRK) during abiotic stress. Two folds or more up regulated and down regulated genes are shown in pink and green colour cells, respectively.
		DS-1h	DS-6h	HS-1h	HS-6h	HD-1h	HD-6h
	L-LRK33.1	3.53768	0.243203	0.0187784	0.197315	0.0917556	0
	L-LRK38.1	1.1985	0.981737	2.44068	4.23019	1.52361	0.216822
	L-LRK4.3	2.00164	1.37619	0.23454	0.974749	0.110953	4.77287
	L-LRK26.2	0.626387	0.512084	2.51633	9.091	3.47299	0.714148
	L-LRK37.1	1.22314	0.158703	0.100181	0.113858	0.0287949	7.32562
	L-LRK28	22.931	0.0718048	0.125423	0.0198273	0.0944914	0.103197
	L-LRK35.1	0.833591	0.448726	0.946715	1.41611	0.687274	0.0228198
	L-LRK26.1	1.37708	0.342691	0.252101	2.49429	0.243974	1.51732
	L-LRK13.2	1.77648	2.17216	1.47719	0.922012	1.70842	1.35604
	L-LRK25	2.18969	0.62267	0.270349	1.39553	0.228931	0.277972
	L-LRK4.2	1.93354	0.893797	0.124926	1.09042	0.0904412	1.50535
	L-LRK40.1	0.89608	0.212195	0.304345	0.602305	0.203345	0.548574
	L-LRK43.2	2.4183	0.747709	0.218174	0.90431	0.148588	0.341271
	L-LRK24	2.11443	0.945434	0.146275	5.19334	0.0823437	0.476458
	L-LRK16	1.4058	0.632605	0.294144	1.76096	0.118521	1.40373
	L-LRK22.2	0.801699	0.402215	0.252526	1.10887	0.0613913	0.493145
	L-LRK39.2	1.20722	0.174244	0.372572	0.300441	0.223766	0.268553
	L-LRK19	3.4796	0.595681	1.25834	1.01424	1.34189	0.166001
	L-LRK40.2	1.38042	0.437501	0.414654	0.897135	0.30248	0.547566
	L-LRK27.1	3.94295	0.295932	0.420355	0.220707	0.182454	0.724962
	L-LRK39.1	0.917625	0.142842	0.255461	0.224676	0.169459	0.0477184
	L-LRK18	0.978113	0.211533	0.157078	0.894969	0.0475126	0.15406
	L-LRK8	6.84072	1.26121	18.0108	1.42812	7.75789	0.13901
	L-LRK43.1	2.36779	0.49015	0.0486075	0.153604	0.148292	0.976136
	L-LRK36.1	1.33629	0.318924	0.479666	2.633	0.294011	0.212069
	L-LRK6	1.46116	0.358188	0.127052	1.04309	0.0510996	1.05608
	L-LRK14.2	1.44203	0.305274	0.125288	0.870702	0.0919954	0.242103
	L-LRK9.4	15.7241	0.0391959	0.731785	0.031263	0.972189	0.272197
	L-LRK30	1.29683	0.237068	0.0384297	0.259799	0.0347828	0.0405474
	L-LRK41	1.79309	0.227544	0.237684	1.16797	0.265226	0.236928
	L-LRK7	4.75492	2.34977	11.2171	7.58463	7.84247	1.37713
	L-LRK38.2	1.95366	2.01272	0.713884	1.31586	0.639531	2.66296
	L-LRK9.3	2.69079	0.33278	0.149078	0.0260203	0.0779942	2.45526
	L-LRK12	1.61064	0.860534	0.134928	1.23708	0.178316	0.0220109
	L-LRK17	1.03881	0.1921	2.70814	0.506134	0.4737	1.23542
	L-LRK1.2	2.03492	0.110542	0.0444857	0.0632329	0.272807	0.149896

## Sheet: S10B File
S10B File. Fold expression change in B-type Lectin Receptor Kinases (B-LRK) during abiotic stress. Two folds or more up regulated and down regulated genes are shown in pink and green colour cells, respectively.
			DS-1h	DS-6h	HS-1h	HS-6h	HD-1h	HD-6h
		B-LRK36.6	1.36369	0.794816	0.338111	2.15675	0.739497	1.01776
		B-LRK17.2	3.49316	6.7361	6.64333	7.82237	16.3041	6.80708
		B-LRK56	1.08245	0.184296	0.199138	0.208142	0.166857	0.197435
		B-LRK33.1	0.70382	0.268084	0.210488	0.089839	0.251323	0.124148
		B-LRK68.3	1.2054	0.545204	0.32745	0.265929	0.378418	0.23901
		B-LRK36.12	1.41951	0.727219	0.159518	1.17868	0.078235	0.570453
		B-LRK24	1.03567	0.368511	0.670727	1.44914	0.355253	0.617625
		B-LRK74.2	2.62117	0.6103	0.35025	0.563414	0.491116	0.443324
		B-LRK36.15	1.68648	1.61524	0.209135	0.575298	0.065928	0.534271
		B-LRK73.1	1.66458	0.295674	0.176167	0.464891	0.071281	2.10419
		B-LRK36.16	0.651979	0.566685	0.488604	2.12464	0	0.734387
		B-LRK33.3	0.697835	0.186717	0.180222	0.102934	0.233254	0.035214
		B-LRK5.1	0.387363	0.156076	4.59641	3.07687	2.7548	0.724923
		B-LRK78	0.819956	1.14032	0.293677	6.32599	0.461937	6.88795
		B-LRK63.2	0.916292	0.387143	0.551093	0.574468	0.307776	0.229074
		B-LRK46	1.13119	1.8305	0.577844	3.70253	1.23216	2.45781
		B-LRK5.2	0.426272	0.237971	3.14322	1.80305	1.3817	0.205285
		B-LRK38	1.79233	0.399654	0.016314	0.114167	0.079317	0.096403
		B-LRK83	1.03841	0.333162	0.226882	0.18617	0.176653	0.112035
		B-LRK45.1	0.693916	4.61687	15.0014	60.2049	2.89201	18.7431
		B-LRK45.2	1.03206	3.10956	10.0064	50.1478	13.0773	33.383
		B-LRK45.3	1.34346	5.04475	7.78933	34.7011	14.8268	27.6059
		B-LRK13.2	1.35882	0.653979	0.581029	2.29451	0.709896	1.16664
		B-LRK77	1.413	0.723617	0.372926	0.870314	0.32526	0.317592
		B-LRK23	3.00659	1.7659	2.02122	2.14229	1.4269	0.540487
		B-LRK50.2	2.87709	3.94901	0.145184	0.195129	0.325738	2.41774
		B-LRK50.3	1.97483	0.990387	0.320599	0.927119	0.675151	0.443084
		B-LRK50.4	0.926424	0.322444	0.144136	0.336648	0.136852	0.242996
		B-LRK60.1	5.62545	0.378811	0.145541	0.201582	0.60231	0.355827
		B-LRK71	0.561483	0	0.172223	0.020883	0.265591	0.017811
		B-LRK54.1	1.10031	0.064403	0.22514	0.019939	0.024665	0.06239
		B-LRK72.3	2.06896	0.290912	0.065827	0.046617	0.097692	0.03604
		B-LRK79.1	1.61512	2.5238	0.175224	1.5187	0.373969	1.23278
		B-LRK52.1	0.650783	0.040708	0.059139	0.270846	0.220417	0.184936
		B-LRK52.3	1.44501	0.45733	0.094131	1.36717	0.630295	1.03178
		B-LRK52.4	0.685317	0.020195	0.126555	0.180201	0.193276	0.082656
		B-LRK54.2	0.592788	0.077916	0.190659	0.035868	0.212329	0.052285
		B-LRK75	18.6435	3.45346	0.23707	3.41067	0.540837	1.1249
		B-LRK72.10	0.668752	0.376664	0.245038	0.474434	0.13944	0.945255
		B-LRK59	0.675889	0.745856	0.445445	0.635824	0.310079	0.505862
		B-LRK79.2	1.17487	1.98194	0.693174	2.69349	0.580993	1.93404
