# Supplementary material for: Molecular Characterization and Global Expression Analysis of Lectin Receptor Kinases in Bread Wheat (Triticum aestivum)
Source: PLoS One. 2016 Apr 25;11(4):e0153925. doi: 10.1371/journal.pone.0153925 (PMC4844157; doi:10.1371/journal.pone.0153925)
Supplement: S1 Table — (XLS) [file pone.0153925.s015.xls]

## Sheet: S1 Table
		S1 Table. List of primers used for quantitative real time PCR.
		Primers (5'-3')
	L-LRK 28
	F	CGTCGGCCGGGCGTCGTA
	R	GCCGGCCTTCTCCGGCAG
	L-LRK 34
	F	TCCCCGACGGCAGCAGCC
	R	GTCCCCGATCCTCCCCCG
	L-LRK 16
	F	CGCGCTCTTCGTCGCCCC
	R	CACCGCGAAGACGCGGTTGG
	L-LRK 7
	F	CGGTGACCCCAGACGGCC
	R	TGCACCGCACCGCCGGGA
	L-LRK 12
	F	CGCGGCACTATGTACTCGGATG
	R	GCTCTGGACCTGTCCTTGGAAC
	L-LRK 8
	F	CACAGACGTCGCGTATGTCGGC
	R	GTGGCTTCGGTCCCATGCGG
	B-LRK 46
	F	CGTCACGCTGAGGCACGCC
	R	GGCGGTGCAGGAGCAGTTCC
	B-LRK 38
	F	AGAACTTCTCTAAGAAGTCGCCAC
	R	GCAATGGGGTGGAACATGTCTGTT
	B-LRK 77
	F	CATCTCCGTCTGGTCTGCGGG
	R	CCAGAGCACGGCGCCGGA
	B-LRK 71
	F	GCATGCTGAAGGCATCCTAGAAGGTGG
	R	CCTGAATGCAACACCCAAGAAGTC
	B-LRK 75
	F	CCGGGCTGCAGGGCGTGT
	R	CCCCGTCGCAGCTCTGCG
	B-LRK 25
	F	CCGGGCGAGTCCATTGTCCG
	R	CGAGCCCGGTGACGACGAC
	18S_rRNA
	F	GTGACGGGTGACGGAGAATT
	R	GACACTAATGCGCCCGGTAT
